# Supplementary material for: Gene Editing for Plant Resistance to Abiotic Factors: A Systematic Review
Source: Plants (Basel). 2023 Jan 9;12(2):305. doi: 10.3390/plants12020305 (PMC9860801; doi:10.3390/plants12020305)
Supplement: Supplementary file 1 [file plants-12-00305-s001.zip › Table S1.xlsx]

## Sheet: Planilha1
Table S1: Methods used for genome editing based on CRISPR technology with an emphasis on tolerance to abiotic stresses, carried out in the last seven years.
Articles	Methods used	Protocol used
[167]	Cas9, gRNA(two)	[210]
[25]	Cas9, gRNA(two), Ribonucleoprotein	[25]
[168]	Cas9, gRNA(one), pYLgRNA-OsU3	[47]
[116]	Cas9, gRNA(two), pICH47751 and pICH47761	[211]
[169]	Cas9, gRNA(one), pYLCRIPSR / Cas9	[47]
[95]	Cas9, gRNA(two), pHEE401E	[212]
[170]	Cas9, gRNA(one)	[213, 214]
[86]	Cas9, gRNA(two), PHEC401	[212]
[171]	Cas9, gRNA(two), pAGM4723	[171]
[118]	Cas9, gRNA(two), pHEE401E	[212]
[105]	Cas9, gRNA(one), pYLCRISPR/Cas9P35S-BS	[215]
[142]	Cas9, gRNA(two), pCAMBIA1301	[216]
[82]	Cas9, gRNA(two), pCAMBIA-sgRNA12-sgRNA23-Cas9	[217]
[130]	Cas9, gRNA(four), pSB11	[130]
[160]	Cas9, gRNA(two), phpt-pSATN1-GW	[48]
[150]	Cas9, gRNA(seven), pCAMBIA1300	[218]
[172]	Cas9, gRNA(two), pICH86966	[211, 219]
[173]	Cas9, gRNA(one), p1300	[220]
[174]	Cas9, gRNA(two), pYLgRNA-OsU3 and pYLgRNA-OsU6a	[47]
[104]	Cas9, gRNA(one), pCAMBIA3301	[104]
[175]	Cas9, gRNA(two), pHUN4c11	[48]
[176]	Cas9, gRNA(four), pAGM4723	[176]
[158]	Cas9, gRNA(two)	[158]
[177]	Cas9, gRNA(one), pCAMBIA1301	[177]
[132]	Cas9, gRNA(one), pH-Ubi-Cas9	[132]
[27]	Cas9, gRNA(two)	[221]
[135]	Cas9, gRNA(two)	[222]
[178]	Cas9, gRNA(one), pKSE402	[223, 224]
[179]	Cas9, gRNA(two), pCXUN-U3	[159]
[180]	Cas9, gRNA(two), pAGM4723	[225]
[97]	Cas9, gRNA(two), pHSE401	[48]
[181]	Cas9, gRNA(two), CRISPR/Cas9 (pH_ipk1)	[226, 227]
[13]	Cas9, gRNA(two), pJIT163-2NLSCas9	[228]
[182]	Cas9, gRNA(two), p2XSgR-SpCas9-Os	[229]
[183]	Cas9, gRNA(two), VK005-01	[183]
[96]	Cas9, gRNA(two)	[96]
[99]	Cas9, gRNA(two), pYLCRISPR /Cas9	[47]
[78]	Cas9, gRNA(one), pYLCRISPR/Cas9- SlNPR1	[47]
[184]	Cas9, gRNA(two), pBSE401	[48]
[112]	Cas9, gRNA(one), pCAMBIA3301	[221]
[185]	Cas9, gRNA(two)	[185]
[24]	Cas9, gRNA(three), pYLCRISPR / Cas9	[24]
[186]	Cas9, gRNA(two), pCAMBIA1300	[230]
[140]	Cas9, gRNA(two), AtU6-26-target-sgRNA	[231]
[88]	Cas9, gRNA(one), pBUE411	[48]
[187]	Cas9, gRNA(one), pHUN412	[227]
[109]	Cas9, gRNA(one), pYLCRISPR/Cas9Pubi-H	[232]
[110]	Cas9, gRNA(one), pYLsgRNA-OsU3	[233]
[146]	Cas9, gRNA(one), Ribonucleoprotein	[146]
[106]	Cas9	[234]
[188]	Cas9, gRNA(two), pYLCRISPR/Cas9	[47]
[189]	Cas9, gRNA(two), pBUN411-Sp	[48]
[89]	Cas9, gRNA(three), pRGEB31	[228]
[127]	Cas9, gRNA(three), pGreen KII	[127]
[90]	Cas9, gRNA(two), pCPB-ZmUbi-hspCas9	[235]
[123]	Cas9,gRNA (one), pCAMBIA1301-3HA	[216]
[100]	Cas9, gRNA(three), pCambia1300	[236]
[143]	Cas9, gRNA(one), pCambia1300-OsU3 (Aar I) -Cas9	[143]
[190]	Cas9, gRNA(three for each gene), pDe-CAS9-ccdB	[237]
[92]	Cas9, gRNA(one), BGK032-DSG	[92]
[108]	Cas9, gRNA(three), psgR-Cas9-Os	[107]
[85]	Cas9, gRNA(one), pCambia1300	[238]
[107]	Cas9, gRNA(two), pSK51-cas9	[107]
[124]	Cas9	[239]
[26]	Cas9, single guide RNA (sgRNA) GOS2 PRO insertion or two sgRNAs (CR2 and CR3) in the GOS2 PRO swap, HDR	[240, 241]
[149]	Cas9, gRNA(three), pCAMBIA1300	[222, 230]
[113]	Cas9, gRNA(one), pSB11	[113]
191]	Cas9, gRNA(two), pPZP-RCS2-NPTII and pPZP-RCS2-NPTII/EGFP	[191]
[87]	Cas9, gRNA(two), pBUE411	[48]
[79]	Cas9, gRNA(two), Cas9 pBSE401	[48, 242]
[134]	Cas9, gRNA(one)	[243]
[23]	Cas9, gRNA(four)	[23]
[192]	Cas9, gRNA(two), pZH_OsU3gYSA_FFCas9 and pUC_AtU6oligo	[237, 244]
[136]	Cas9, gRNA(two), pYLCRISPR/Cas9	[47]
[153]	Cpf1, gRNA(two), pMP90, HDR	[245-247]
[102]	Cas9, gRNA(one), pYLCRIPSR / Cas9	[47]
[125]	Cas9, gRNA(two), pYLCRISPR/Cas9-MT	[47]
[159]	Cas9, gRNA(one), pCAB255	[159]
[193]	Cas9, gRNA(one), pCXUN-U3	[193]
[194]	Cas9, gRNA(one), pZHY988	[128, 248, 249]
[122]	Cas9, pCAMBIA1301	[250]
[114]	Cas9, gRNA(one), pZHY988	[128, 248, 249]
[139]	Cas9, gRNA(two), pYLCRISPR/Cas9	Wang et al., 2021a [139]
[195]	Cas9, gRNA(one), pOs-Cas9	[222]
[28]	Cas9, gRNA(one), pYLCRISPR/Cas9	[251]
[101]	Cas9, gRNA(two), pTRV1/2	[101]
[117]	Cas9, gRNA(six), pYL-CRISPR/Cas9P	[47]
[161]	Cas9, gRNA(two), pYLCRISPR/Cas9P ubi -MH	[47]
[22]	Cas9, gRNA(two), pCBC-DT1T2	[22]
[196]	Cas9, gRNA(two), pKSE401	[252]
[197]	Cas9, gRNA(three), pYLCRIPSR / Cas9	[47, 253]
[198]	Cas9, gRNA(one), PHEC401	[212]
[193]	Cas9, gRNA(two)	[47, 254]
[121]	Cas9, gRNA(four), pHEE-FT	[212]
[111]	Cas9, gRNA(one), p0645	[27, 221]
[200]	Cas9, gRNA(one), pH-Ubi-cas9-7	[222]
[126]	Cas9, gRNA(one), PJE 45/pH-Ubi-cas9-7	[222]
[84]	Cas9, gRNA(two), pCAMBIA	[48, 97]
[103]	Cas9	[103]
[137]	Cas9, gRNA(four), pYLCRISPR/Cas9-DB	[256]
[201]	Cas9, gRNA(one), pYLCRISPR/Cas9Pubi-H	[47]
[202]	Cas9, gRNA(two), pYLCRISPR/Cas9P ubi - H	[47]
[203]	Cas9, gRNA(two), pYLgRNA-OsU6a	[47, 256]
[141]	Cas9, gRNA(two), pCAMBIA	[48]
[129]	Cas9, gRNA(two), pCambia1300-PacI	[257]
[204]	Cas9, gRNA(four), pYLCRISPR/Cas9Pubi-H	[47]
[205]	Cas9, gRNA(one), pH-Ubi-cas9-7	[222]
[93]	Cas9, gRNA(one), pYLCRISPRCas9Pubi-H	[256]
[206]	Cas9, gRNA(two), pCAMBIA	[48]
[151]	Cas9, gRNA(two), pHEE401	[151]
[120]	Cas9, gRNA(one), pHUN4c12	[258]
[115]	Cas9, gRNA(two), pYLCRISPR/Cas9	[47]
[207]	Cas9, gRNA(one), pCAMBIA1301	[207]
[208]	Cas9, gRNA(two)	[48, 97, 259]
[119]	Cas9, gRNA(two), VK00507	[260]
[98]	Cas9, gRNA(two), pCambia1300	[261]
[209]	Cas9, gRNA(one), pYLCRISPR/Cas9	[47]
[128]	Cas9, gRNA(two), pZHY988	[248]
[131]	Cas9, gRNA(two), pCas9-U6-sgRNA	[131]
*guideRNA (gRNAs), Homology directed repair (HDR).
