# Supplementary material for: Gene Editing for Plant Resistance to Abiotic Factors: A Systematic Review
Source: Plants (Basel). 2023 Jan 9;12(2):305. doi: 10.3390/plants12020305 (PMC9860801; doi:10.3390/plants12020305)
Supplement: Supplementary file 1 [file plants-12-00305-s001.zip › Table S2.xlsx]

## Sheet: Primer utilizados
Table S2: Primers used in CRISPR studies associated with abiotic stress tolerance in plants in the last seven years.
Name	Primer F (5'- 3')	Primer R (5'- 3')	Reference
Plasmid Constructions and Mutation Detection			[132]
U3-NCED3	GGCAGCCGCCCGCGCGCGCGCTGC	AAACGCAGCGCGCGCGCGGGCGGC
NCED3-J	ACGATCACGACGCCAGGATAT	GCCTGCCGTTGAAGTAGATGAG
1301-NCED3	AACTGCAGCACTTAGTCTACTTTGCACCTT	CATGCCATGGAAGCATATCCTGGCGTCG
pHB-NCED3	AACTGCAGATGGCGACGATCACGACG	GCTCTAGATCAGGCCTGGGTGGTGAG
pEZS-NCED3	CGGAATTCTGATGGCGACGATCACGACG	CGGGATCCACGGCCTGGGTGGTGAGCTC
Off1	CACTGTGCCCAATCTATACTTG	TTAACTTCTGGAGCATCG
Off2	TCGTCCTTCCTCCTGTT	TTTGATTAAGGGTGAGGTG
Off3	TCATCACTCGCCTACAATC	GCATCGCACCTTCTCA
Off4	CTCGTCCACTCATCATCG	CTTATCCAGATTTATCCTCCTA
Off5	AGGCCCGTCTGCGAGTCCAT	ACAGAGCAGCGACGGACAC
Off6	GTGTTGTCTGTGCGTGAG	TTGCCGTGGGAGTAGA
Off7	TTGTTGGTTGTAGGGTGTC	GCGGCGGAAGATGA
OsPU67 transgenic materials			[143]
OsPU67-Crispr/Cas 9	GGCAATCCGTCTGATGCAATGCA	AAACTGCATTGCATCAGACGGAT
CRISPR/Cas9 Construct Generation			[82]
CBF12-sgR1	GATTGAGCTGCCATCTCAGCGGTT,	AAACAACCGCTGAGATGGCAGCTC
CBF23-sgR1	GATTGGAGTCAGCGAAATTGAGAC	AAACGTCTCAATTTCGCTGACTCC
Construction of plasmid for GmNHX5 knockout.			[79]
GmNHX5-DT1-BsF	ATATATGGTCTCGATTGAGACACCGAGACTAATATCGTT
GmNHX5-DT1-F0	TGAGACACCGAGACTAATATCGTTTTAGAGCTAGAAATAGC
GmNHX5-DT2-R0	AACAGACTGAGTACTAAAGGAGCAATCTCTTAGTCGACTCTAC
GmNHX5-DT2-BsR	ATTATTGGTCTCGAAACAGACTGAGTACTAAAGGAGC
Amplification of the fragment used for sequencing to verify GmNHX5 knockout in hairy roots.
GmNHX5KD	CCTGCAGATCATGATGTTGGTCTTG	AAAGGCCAGTCCATATAAACAAAGT
Vector construction			[202]
STK-F:U6a	AGAAGATCACCTCCGCCAGCCGGCAGCCAAGCCAGCA
STK-R:gR-R	GCTGGCGGAGGTGATCTTCTGTTTTAGAGCTAGAAAT
STK-F:U3	CCACTGCCTCGGCGGCATCTTGCCACGGATCATCTGC
STK-R:U3gR-R	AGATGCCGCCGAGGCAGTGGGTTTTAGAGCTAGAAAT
U-F	CTCCGTTTTACCTGTGGAATCG
gR-R	CGGAGGAAAATTCCATCCAC
Pps-GGL	TTCAGAggtctcTctcgACTAGTATGGAATCGGCAGCAAAGG
Pgs-GG2	AGCGTGggtctcGtcagggTCCATCCACTCCAAGCTC
Pps-GG2	TTCAGAggtctcTctgacacTGGAATCGGCAGCAAAGG
Pgs-GGR	AGCGTGggtctcGaccgACGCGTATCCATCCACTCCAAGCTC
Sbbs1	GGCTCGGATCGGAGCAGTTGGCTG	TGTTGGAGGCCTTGAAGTCGCGGTAG
Homozygous detection			[92]
CRISPR rice lines (nhx1)	ACCTCGAGAGAGACCTGGAT	CCAAGGAAGGTGCTCGACAA
CRISPR-CAS9			[186]
CC15640F1	GTGTGTATATACAAGCATGAACCA	AAACTGGTTCATGCTTGTATATAC
CC15640F2	GTGTCAGGCTGTTCGGATGCTCGA	AAACTCGAGCATCCGAACAGCCTG
For construction KO vector			[93]
KO-OsEBP89	GAGTAACGACCGGCCCTGCGTTTTAGAGCTAGAAAT	GCAGGGCCGGTCGTTACTCCGGCAGCCAAGCCAGCA
For identification of KO plants
S-EBP89i	CGTGTGGCTCGGCACGTACGGCAGCG	GATATCCTCCGAGGTGGTAGTACCTG
DNA base pairing sequence			[181]
C1	GGCAGGCAAGATCCCAGGATTGT	AAACACAATCCTGGGATCTTGCC
Identification of Mutants
P1	GGCAAGGTTCTGCGAGTC	CCGCCATCAACATGATTGG
Primers for constructs to generate adf5-3 mutant by CRISPR/Cas9			[208]
T1/T2	ATATATGGTCTCGATTGTGAGTGTACGAGTTCATTCAGTTTTAGAGCTAGAAATAG	ATTATTGGTCTCGAAACTATGCCCATATCCTTAAACACAATCTCTTAGTCGACTCTAC
CRISPR/Cas9 vector construction			[86]
LRR1-1-DT1-BsF	ATATATGGTCTCGATTGTCATGGGCGTCCATTGCTGGTT
LRR1-1-DT1/2-0	TGTCATGGGCGTCCATTGCTGGTTTTAGAGCTAGAAATAGC	AACGACTCACATTGGACTCCTCCAATCTCTTAGTCGACTCTAC
LRR1-1-DT2-BsR	ATTATTGGTCTCGAAACGACTCACATTGGACTCCTCC
LRR1-2-DT1-BsF	ATATATGGTCTCGATTGCCAGAATAATTTCTTGGGTGTT
LRR1-2-DT1/2-0	TGCCAGAATAATTTCTTGGGTGTTTTAGAGCTAGAAATAGC	AACACAACGGATCCGGAATCGACAATCTCTTAGTCGACTCTAC
LRR1-2-DT2-BsR	ATTATTGGTCTCGAAACACAACGGATCCGGAATCGAC
KIN7-1-DT1-BsF	ATATATGGTCTCGATTGAGAAGAGAACGTTCCATCTGTT
KIN7-1-DT1/2-0	TGAGAAGAGAACGTTCCATCTGTTTTAGAGCTAGAAATAGC	AACCAGCTGAAGCCTTCAACAACAATCTCTTAGTCGACTCTAC
KIN7-1-DT2-BsR	ATTATTGGTCTCGAAACCAGCTGAAGCCTTCAACAAC
KIN7-2-DT1-BsF	ATATATGGTCTCGATTGGTCCACTGCGATGCGGGTCGTT
KIN7-2-DT1/2-0	TGGTCCACTGCGATGCGGGTCGTTTTAGAGCTAGAAATAGC	AACCCGATTGGTAAAGAACCGACAATCTCTTAGTCGACTCTAC
KIN7-2-DT2-BsR	ATTATTGGTCTCGAAACCCGATTGGTAAAGAACCGAC
PUB11-1-DT1-BsF	ATATATGGTCTCGATTGTGCAGGTTACATTAACGGCGTT
PUB11-1-DT1/2-0	TGTGCAGGTTACATTAACGGCGTTTTAGAGCTAGAAATAGC	AACCTGTTGACCGGCTTGAGAGCAATCTCTTAGTCGACTCTAC
PUB11-1-DT2-BsR	ATTATTGGTCTCGAAACCTGTTGACCGGCTTGAGAGC
PUB11-2-DT1-BsF	ATATATGGTCTCGATTGGGAGATATGTCGGTGATCCGTT
PUB11-2-DT1/2-0	TGGGAGATATGTCGGTGATCCGTTTTAGAGCTAGAAATAGC	AACGCTTCTGCAATCAGAATGCCAATCTCTTAGTCGACTCTAC
PUB11-2-DT2-BsR	ATTATTGGTCTCGAAACGCTTCTGCAATCAGAATGCC
Primers for the amplification of the ZmNC1 genomic sequence			[141]
1	CCTTGGGTCTTGTGCATCAG	CGACGTGAAGAGTAGGTCCA
2	CGTTCTGGATCCAAGTCCTG	TGCACAAACTTCTGATCTGATCC
3	TACCTGCACACATCGATCGA	TCAGGTTGATCGAGCGAGTT
4	AGTGGAGTGTGGAAGGGAAG	ACTTGCGGTCCCAATCCATA
3.1	CCAGAACACACCAGGAACCA	CAACAGGAAATGGGCTGGAC
Primers for the construction of plasmids
ZmHKT1-XbaI-F/HindIII-R	GCTCTAGAATGCCCCCTTTGCACGTCCCC	CCCAAGCTTTCAGTTCAGCCTCCATGCCTG
HR1 junction			[26]
P1/P2	GCGCCATTCCCTAAAGGTAAC	GCTAATCGTAAGTGACGCTTGGA
HR2 junction
P5/P4	ACCGTCCTTATCTCTGCATCATCT	GTGTGCGAACTGCTTGATTCCG
HR2 junction
P3/P4	GCTCGTGTCCAAGCGTCACTTACGATTAGCT	GTGTGCGAACTGCTTGATTCCG
ARGOS8 locus
P1/P4	GCGCCATTCCCTAAAGGTAAC	GTGTGCGAACTGCTTGATTCCG
Cas9
P21/P22	AACTGGTGGACAGCACAGACAA	GAAGTGGCCGCGGAACT
Probe	CTCGCGCATATGAT
sgRNA
P23/P24	CTAATCACAAGAGTGGAGCGTACCTT	AGCCTTATTTTAACTTGCTATTTCTAGCTCT
Probe	CCGAGCCGCAAGCA
Construction of plasmids			[134]
gRNA	GAAATGGCATTAGAGCTT
Mutant construct			[193]
OsbZIP62	GCGTGTATAACCGCGTGGAGTTTTAGAGCTAGAAAT	TCCACGCGGTTATACACGCCGGCAGCCAAGCCAGCA
Primers for constructs to generate ice1-3 mutant by CRISPR/Cas9			[84]
ICE1-BsF	ATATATGGTCTCGATTGGAGGGGTTTGGTTAAACGGGTT	CATGAACCTTCCTCGTTCTCATTATTGGTCTCGAAAC
ICE1-0	TGGAGGGGTTTGGTTAAACGGGTTTTAGAGCTAGAAATAGC	AACCATGAACCTTCCTCGTTCTCAATCTCTTAGTCGACTCTAC
Target sequence			[142]
Sequence	GGAAGCCATCATGGAGGGAA
CRISPR/Cas9 vector construction			[100]
CBF1	TCGCTGCATTAGCCCTCCG
CBF2	TCGCCGCCATAGCTCTCCG
CBF3	GCGGCGGCTGAAGCTGCGT
Target sequence			[121]
C/VIF1	GGTTCCTCTGCCGACACTTC(TGG)
	GTCCCCAAATTCGGCGAAGA(CGG)
	GAAGACGGTGTGATCGACGC(CGG)
C/VIF2	AGTCCCACAGCCGACACAAA(AGG)
pHEE-FT-C/VIF1 construct
DT1-BsF (C/VIF1sgR1)	ATATATGGTCTCGATTGGTTCCTCTGCCGACACTTCGTT
DT2-R0 (C/VIF1sgR2)	AACGCGTCGATCACACCGTCTTCAATCTCTTAGTCGACTCTAC
DT2-BsR (C/VIF1sgR2)	ATTATTGGTCTCGAAACGCGTCGATCACACCGTCTTC
pHEE-FT-C/VIF1-C/VIF2 construct
DT1-BsF(C/VIF1sgR3)	ATATATGGTCTCGATTGTCCCCAAATTCGGCGAAGAGTT
DT1-F0 (C/VIF1sgR3)	TGTCCCCAAATTCGGCGAAGAGTTTTAGAGCTAGAAATAGC
DT2-R0 (C/VIF2sgR1)	AACTTTGTGTCGGCTGTGGGACCAATCTCTTAGTCGACTCTAC
DT2-BsR (C/VIF2sgR1)	ATTATTGGTCTCGAAACTTTGTGTCGGCTGTGGGACC
Primers used			[161]
OsPRR73-CRISPR- 1	TGTGTCGTCCGTACCAGCTTCGC	AAACGCGAAGCTGGTACGGACGA
OsPRR73-CRISPR-2	TGTGCAAGTGCAGATTGTCCGGT	AAACACCGGACAATCTGCACTTG
osprr73-F	ACGTTGGGCGTATGATG	TTACAATGCA CAATACATAT
CRISPR Cas9 gRNA targeted site sequence			[206]
T1Seq	ATCAACCGTACTGCTGCAAACAG	CGCTAGCCTCCACATGTTCT
T2Seq	AAGACCTTGAGGATGAGCACCAG	AAGTAGCGGGAGATCCCGAGT
The HyPRP1 gRNA and target sequences used in the study			[23]
gRNA1	TCTCACAAGCCCAAAAAGCC	GGCTTTTTGGGCTTGTGAGA
gRNA2	ACAACAAAGGCAACATGCCC	GGGCATGTTGCCTTTGTTGT
gRNA3	ATTGACACATTGAAACTTGG	CCAAGTTTCAATGTGTCAAT
gRNA4	CCTGGCTACACTTGTTCCAT	ATGGAACAAGTGTAGCCAGG
Primers used for potential off-target analysis in this study
HPR1po-1	CGAGCGTATCTCTGTTAGTTCC	GTCACCACGAAATCTGCTTTAAT
HPR1po-sF1	GAATCGTATTGGTGCAGAGGA
HPR1po-2	GAGAGAGCCTTCTTCAGTTTGT	CCTATGTTTCGTACCCACCTTT
HPR1po-sF2	TACAGTAGGAAGACATTATGGGAAAG
HPR1po-3	ATGAATAGCCGACTAGGTCAAAT	GGATTCCTTGAGATCCGAGAATAA
HPR1po-sF3	TTTCATCGTTTAGAGCATTCCT
HPR1po-4	CTGACTAGCACGACGGTATATG	AGGAGGAAGTGCGGTTTAAG
HPR1po-sF4	GGACCTACATATGTCTAATCCAACT
HPR1po-5	CCGTCACACCAGGTATGTATTT	CCGTCATGAGGTCTGTCATTT
HPR1po-sF5	AGTTCTTAGTCGTATACTGTTTCCT
HPR1po-6	GTCAGGTTGGATTGTTGTGATTT	GTCTACGGTTGTTGCGATTATTG
HPR1po-sF6	GGCCTTTCTTGTTGGTTGTTC
HPR1po-7	GCGTGCATGAATGGCAATAG	CATGGGCCTTCCCTAGTAATTC
HPR1po-sF7	GTTCGACAGAAGCCATGAGA
HPR1po-8	GGCGGAGGAAGAGTTCAAAT	GCTGCTGCTCAATGCATAAC
HPR1po-sF8	GAGCATTCCGGATGAGTTGA
HPR1po-9	GTTGGTTTGTCTACGGTTGTTG	CATGGGCCTTCCCTAGTAATTC
HPR1po-sF9	GCGAGCATTCTGGATGAGTT
HPR1po-10	GGTTTGCACCTCAAAGCATTAC	TGTCTACGGTTGTTGCGATTAT
HPR1po-sF10	AGCAATCTTTAGGTCCATCACT
HPR1po-11	GAGGTTCAAGGATACCGGAAAG	TACACGTGCATCTGCTTGATTA
HPR1po-sF11	AATCCACCGGACCTTGAATC
HPR1po-12	CTCGGGAAGCACATCATCAA	TGGACTCCATACCGCATAAAC
HPR1po-sF12	ACGTTCTCCTTGGTAGAGTCA
Target HSFA6			[22]
DT1-BsF/HSFA6a	ATTATTGGTCTCTAAACCCCCTTGTCCTTGATGCTCCAA
DT1-F0/ HSFA6a	CCCCCTTGTCCTTGATGCTCCAATCTCTTAGTCGACTCTAC
DT2-R0/ HSFA6b	GCTATGCACATTCAAGGACTGTTTTAGAGCTAGAAATAGC
DT2-BsR/HSFA6b	AATAATGGTCTCTATTGCTATGCACATTCAAGGACTGTT
Transgenic plants determination primer
HSFA6a LP	TGAGCTGCGAAGAGACAGAA
Transgenic plants detect mutation sites
HSFA6a RP	TCCACTAAATCACACATCTC
HSFA6b LP	AGCAGAAGGAAAAGAGGAAA
HSFA6b RP	TTGATTGAAACAAAGCCAAA
Cas9 gene primer
zCAS9-IDF	CGGCCTCGATATTGGGACTAACTCT
zCAS9-IDR	CTTATCTGTGGAGTCCACGAGCTTC
sgRNA			[13]
TaERF3_oligo3	cttgGCGAGGGGCAAGCACTACCG
TaERF3_oligo4	aaacCGGTAGTGCTTGCCCCTCGC
TaDREB2_oligo1	cttgGCAGGACGTCGACGAGGACT
TaDREB2_oligo2	aaacAGTCCTCGTCGACGTCCTGC
Sequencing
TaU6_F	CCCAAGCTTGACCAAGCCCGTTATTCT
Cloning
U6-SpeI-F	CGGACTGTGACCAAGCCCGTTATTCTGAC
sgRNA-SpeI-R	CGGACTAGTAAAAAAAGCACCGACTCGGTGCCA C
Mutation validation
ERF3_T7_	ACTCCGACGACATGGTCGTCTA	GAATCCATTGCACTTGCGCATT
DREB2_T7	CCTCCCATTACCACGAGCGA	CCGTGAGCTGCTGCTCATTT
Off-target
DREB-OffT1-F/R	CCTTCAATGCTGACCCTAGC	AGAAACGAGTGGTAGTACTATACC
DREB-OffT2-F/R	CCAAATGAAACAACACAAGGCG	ACCATCATCCTACCGCGCAG
DREB-OffT3-F/R	CAGCCTTCAATGCTGACCCT	GCTAGAATGTGCTTA ATTGGGGTGC
ERF-OffT1-F/R	GGAGGGCAAGAGGATCATCTT	CCGTCAGCTCTGCATTTGTT
ERF-OffT2-F/R	GTACTGTAATACATGAGTGAG	AAGCGGATCATCTTCACCAA
Primers used			[24]
Target 1	CAGGTGTGCCCAATTCATTTGG
Target 2	GCGGTTTGACAAGCTACGCTGG
Target 3	CGCGAGCTTGGGCGCAGAGCTGG
Target 4	AGGATGGCCTTCCAAATGAGAGG
Primers used for off-target analysis.
POT1	CAGAATGGACACGTTGGATG	TACCCCAAGTTCTCGTTTGC
POT2	CCCTGTCTTTTCTGGCAATC	GGAGGCCGGTAAAATCAAAT
POT3	TTTTGGGAGGGTTTCCTCTT	ATTGGGCACAACTACCTTGC
POT4	ATGAAGCAAGCCCAAGAAAA	TGTGACACCCCAAAACAAAA
POT5	ACAATTGCCCTCCAGATGAC	GCCTGTAAAACTGCCAAAGC
POT6	CGGGTCGTCTTCATCATCTT	CGTCTTACGGCAAGGAAGAG
POT7	AATCTTTCGGGTGAATGTCG	GGTCGTCAACAGCACAACAC
POT8	AATTGGCAAAATTGCAGACC	GAATGAATCATGCCCCTCAG
POT9	GTAGCCACACCACCTCATCT	AAGACGAAACTTGCACACCC
POT10	AAGCTACCGATTCCTCAGGG	AGTGGTAGTATCGATGGGGC
POT11	CTGAACCGAACAAGCACCTC	AGCAGCGGTTCTTCTTCTCT
POT12	CACACACACTCACACGAAGG	TACGTGAAGACCGACCTGAC
POT13	AGGCAGGGTCATCTTCCAAA	CATGCATGATGGAAGCTTCGA
POT14	TGGAGCGCAATGATTCAGAA	GCCCAACATCTGAGAGCTCT
POT15	AGTGTGCATGGTGTCCTACA	TTGATCAGATAAGGCGGCCC
POT16	TGAGTCTCCACAGTTGTACCT	CGGGAAACTATACCTGGCCT
Construction of sgRNA expression cassettes			[191]
gRNA1	GAAGAGATATCGATCTCGCGGGTTTTAGAGCTAGAAATAGC	CCGCGAGATCGATATCTCTTCAATCACTACTTCGTCTCTAAC
gRNA2	GGTAGCGTACTTCTACAGATGTTTTAGAGCTAGAAATAGC	ATCTGTAGAAGTACGCTACCAATCACTACTTCGTCTCTAAC
pUC119-CeuI	CATTCGCTACCTTAGGACCGTTATAGTTAGAGCTCAGAAATCTCAAAATTC	ATGTAACTATAACGGTCCTAAGGTAGCGAGTACAAGAAAGCTGGGTCTAG
PCR templates for in vitro transcription
T7-gRNA1	TAATACGACTCACTATAGGGAAGAGATATCGATCTCGCGG	GCACCGACTCGGTGCCAC
T7-gRNA2	TAATACGACTCACTATAGGGGGTAGCGTACTTCTACAGAT	GCACCGACTCGGTGCCAC
Mutant screening using HMA, HRM and sequencing
HOS1-1-target (AT2G39810, 1st exon)	CAGTGTTTCCTCTCTTCGTC	TAGATGCCAAATGTTTCAACG
HOS1-2-target (AT2G39810, 2nd exon)	ACAGTAGCAAGCCTGTTCAG	GTCTATCTCCAAATTTTGGT
Oligonucleotide primers used for recombinant pYLCRISPR/Cas9 vector construction.			[78]
U-F	CTCCGTTTTACCTGTGGAATCG
gR-R	CGGAGGAAAATTCCATCCAC
N1gRT1+	CCATCGGATGTCAGATCAGAGTTTTAGAGCTAGAAAT
N1AtU3dT1-	TCTGATCTGACATCCGATGGTGACCAATGGTGCTTTG
N1gRT2+	GAACGAATCGGAAACTTCACGTTTTAGAGCTAGAAAT
N1AtU3bT2-	GTGAAGTTTCCGATTCGTTCTGACCAATGTTGCTCC
Pps-GGL	TTCAGAGGTCTCTCTCGACTAGTATGGAATCGGCAGCAAAGG
Pgs-GG2	AGCGTGGGTCTCGTCAGGGTCCATCCACTCCAAGCTC
Pps-GG2	TTCAGAGGTCTCTCTGACACTGGAATCGGCAGCAAAGG
Pgs-GGR	AGCGTGGGTCTCGACCGACGCGTATCCATCCACTCCAAGCTC
Mutation detection
NT1	CAGATGATGTAATGATGGTT	ATAGGCTGTCAGAAGAGGAG
T1 seq	TATGCTCTCCACTATGCTGT
NT2	CTCCATTTCCATTGCTTCCT	TTCGTGTTGCTATCTTTCCC
T2 seq	CCCTCTATTCCATTCCCCCT
Oligonucleotide primers used for off-target site mutation analysis
Target 1- OFF1	GGGGTTACTCTTCTCACACT	TCTACATCTACGCCCATATA
Seq	GGTGCTATCTGAATGCTGGAA
Target 1- OFF2	TGTTTTCTCACTCTTCTTTC	ACTTGTTTTGTTTATCGTAT
Seq	TCATTGTAGTCCAGGAGTTC
Target 1- OFF3	AAGCACTCCTTACAAAGAAT	TGAGGGTAGAAAAAGACACT
Seq	TCTCATTATCCCATCCACGTT
Target 2- OFF1	TAAAATAGCGGTCAAATGTA	GAGCAGCAACTGAAAGAGAA
Seq	ACACCATCAACTCTCTTCCTA
Target 2- OFF2	CTTGTATTTTCCTCCTCTTT	TATTCTATAACTTCATGGTT
Seq	TTACGGAGGCTACATAATGG
Target 2- OFF3	AGTTGTCTGACTTGTCCTTC	TGTTAGTTTTGAGATTTGGT
Seq	AACGAGTTGATAGCAAGTGT
gRNA1 target site at exon-1, containing SacI site			[89]
ERA1-1_gRNA	ggcaCGCGGCTGCAGCGAGCTCGC	aaacGCGAGCTCGCTGCAGCCGCG
gRNA2 target site at exon-3, containing TaqI site
ERA1-3_gRNA	ggcaGGACTTCTTATCTCGATGTC	aaacGACATCGAGATAAGAAGTCC
gRNA3 target site at exon-5, containing Hpy166II site
ERA1-5_gRNA	ggcaGGGCACTATCATCGGTAAAC	aaacGTTTACCGATGATAGTGCCC
genotyping for Cas9 cassette in T0
Cas9	AGGACCACGACGGAGACTA	TCTTCTTCTGGCGGTTCTCT
PCR/RE and sequencing in T0
ERA1-1	CTCCGGCTCGCACATGGT	ATCTGCTCCACCTGCGTCA
Cloning the sequence of SlLBD40 (Solyc02g085910)			[140]
SlLBD40(Solyc02g085910)	ATGCGTATGAGTTGCAATGGTT	TCAATGAAGTCGAAGCTCTATTTTA
Knock-out construct
SlLBD40 sgRNA	ATTGCATTAGGCCTTGTCTTCAA	AAACTTGAAGACAAGGCCTAATGC
vectors construction			[128]
OsMIR408-sgRNA-3	GTGTCCCCTGCACTGCCTCTTCCC	AAACGGGAAGAGGCAGTGCAGGGG
OsMIR528-sgRNA-1	GTGTGAAGGGGCATGCAGAGGAGC	AAACGCTCCTCTGCATGCCCCTTC
OsMIR528-sgRNA-2	GTGTGCAGTGGAAGGGGCATGCAG	AAACCTGCATGCCCCTTCCACTGC
OsMIR528-sgRNA-3	GTGTGGAATGGAAGAGGCAAGCAC	AAACGTGCTTGCCTCTTCCATTCC
OsMIR815-sgRNA	GTGTGAGAAGGGGATTGAGGAGAT	AAACATCTCCTCAATCCCCTTCTC
OsMIR820-sgRNA	GTGTGTCGGCCTCGTGGATGGACC	AAACGGTCCATCCACGAGGCCGAC
miR408-gRNA 1	CACCGGTCTCAGTGTGGATGAGGCAGAGCATGGGAGTTTTAGAGCTAGAAATA	CGATGGTCTCCAAACTCCCCTGCACTGCCTCTTCCACACAAGCGACAGCG C
miR528-gRNA-1	CACCGGTCTCAGTGTGAAGGGGCATGCAGAGGAGCGTTTTAGAGCTAGAAATA	CGATGGTCTCCAAACGTGCTTGCCTCTTCCATTCCACACA AGCGACAGCGC
General-P1	TTTGACAGGATATATTGGCGAGGATCCGCGGATCATG	CGCCAATATATCCTGTCAAA
NHEJ event detection
OsMIR528- F1	CACCAATGGATGCATCAGCAG
OsMIR528-SphI F2	GCGTTTGCTCCAACGCTTCTG
OsMIR528-R	TGAGAGTTTGGTGCAATAACAG
OsMIR408	ATCTTGACGATGATGGCGTTG	AGAGAGAGAGAGAGAGGTGTG
OsMIR815a-SSCP	CCTGATTGACCTGTTTGCTGT	TTCAAACTACTAAACGGTGC GT
OsMIR815b-SSCP	GTGTGTAATTAGCTGCGTTCT	GTACATTAAGGTATCGTTCGTT
OsMIR815c-SSCP	GAGCCCATTTATCTCTCACAC	CACACGCACGCTTCCCAAAC
OsMIR820a-SSCP	ATGACATGCGTTGGTCATCCG	GGCTAGCTCGTGTGTTCAAAG
OsMIR820b-SSCP	ATGACATGCGTTGGTCATCCA	GGCTAGCTCGTGTGTTCAAAT
off-targeting test
miR408-sgRNA03-OT1	CTCCACCGGT GCTGCTCCT	GAAGGTCGACAAGGCTTGCAT
miR408-sgRNA03-OT2	CGATCTCTCCGAACGAACACA	GATCACTCACCAAGGACGTCA
miR408-sgRNA03-OT3	CGACATCGCCAATCTGCACT	GAGGTGGAGTAGCAATGAGGT
miR408-sgRNA03-OT4	GCAACAAGACAAGAGTAATCT	GACTAGCGATGGTGGATTTAG
miR408-sgRNA03-OT5	TCGCCCACGTAGTACGTCTT	CACCACACGAGTCAGAAGACA
miR528-sgRNA01-OT1	CGAGTTCATCTGCCCCAAGT	GAGGCCATGGGGCACATTGA
miR528-sgRNA01-OT2	CGTCGATCCCATCAGCACCA	GCCCATGGATCTCGCATCCT
miR528-sgRNA01-OT3	CGTCCTGTCTATGGTAGGTA	GCCAGGTTCTCTTTGCATGA
miR528-sgRNA01-OT4	GTAGGCCCCACATCCTTTCT	CGTTGCTGGAGGACAAGAAC
miR528-sgRNA01-OT5	CGGTAAGACGGACCATCAAGA	CCCTTCTCGCACACACTATAG
miR528-sgRNA02-OT1	GACTCCAGAGTAACAATAGCA	CAAGAGGAGAGACAAATCATG
miR528-sgRNA02-OT2	TCCATCCAACTACACGCTGA	GGACTAAGTAAAAGCCAACGA
miR528-sgRNA02-OT3	GCAACCGGATCTGGCGTAAC	AATGTGTCCGGCTTGCTTATG
miR528-sgRNA02-OT4	CGACGCCGGTGCGGGAGAAG	GTGCTCCTCTCCTCTTCACGA
miR528-sgRNA02-OT5	GCACCACATCCATTGCCACT	CCATCGTTGGCAATATGTGTC
miR528-sgRNA03-OT1	GTCAAGGAGGAGGAGGGAGA	CCGATTCCCTTGGGTCCACA
miR528-sgRNA03-OT2	CGTGGGCCTGCGGATCTGCT	CCTTAGAGCCACCGCGAACA
miR528-sgRNA03-OT3	CGGACACAAGTCCATGATCCT	CCTCCTCCTCCTGCTGCTAC
miR528-sgRNA03-OT4	CGACTTCTGAACTACTGACCT	AGCATGGTGTCCAACTGATTC
miR528-sgRNA03-OT5	ACGTGCGGAACAAGATCAGCA	GGCCTCCAGCTGCTTAATCA
miR815-sgRNA01-OT1	GTAGCACCAGAGGTCGTACT	GGGAGTGAGAATGCACATCGT
miR815-sgRNA01-OT2	CCTCTCCTGTCTATCACAACT	GCACGCACGCTTCCTAAACT
miR815-sgRNA01-OT3	CCTCCGGCGAGAACCCTAGA	CCTCCTCCTTGCGAATCCAA
miR815-sgRNA01-OT4	GACCCCTAGTCGTTTCTCAAG	CGCACGCTTTTCAAACTACT
miR815-sgRNA01-OT5	GCGGAAAACGAGTGACAATCT	CCTATGTACTTAGCACATCGT
miR820-sgRNA01-OT1	CATGGCTAGCTCGTGTGATCA	GCTAGCACGTCTATTGAAAGA
miR820-sgRNA01-OT2	CAGGCAGCGAAACCTTGTATG	CATGCCGCTATAATACGAAGT
miR820-sgRNA01-OT3	GAGTGGGACACAGACGGTGA	CCTTCCCATTTGCATCCTTCA
miR820-sgRNA01-OT4	ATGTGCTAGCACGTCTATTGA	CTAACTCCTAGCTGAGTCGT
miR820-sgRNA01-OT5	GAAGCGATGGACATCACCTTG	GTCCTCCTGCTGACGAACAG
Primers used			[182]
OsDST-gRNA1	TGGCGGTGGGCTGCAGTACTACGC	AAACGCGTAGTACTGCAGCCCACC
OsDST-gRNA2	TGGCGGAGCTAGAGGCTCAAGTTG	AAACCAACTTGAGCCTCTAGCTCC
OsU3-KpnI/OsU3-EcoRI	GGGGTACCGTACGTTGGAAACCACGTGATG	CGGAATTCGCCATTTGTCTGCAGAATTGG
SpCas9	TGGACATCGGCACCAACTCTG	CGGTGTTCACTCTCAGGATGT
HPTII	GAGAGCCTGACCTATTGCATCTC	GTCAACCAAGCTTCTGATAGAGTTG
OsDST	CACCAGAACGCGCACAAGAAG	AGTACGTACGCAGGCAGCAAGAAG
OsDST-R	AGACAGTCACAGATATATACAGCAGC
OsMUTE-qF	CCGTCAGGATCATCGCCCTT
sgRNA sequences			[116]
gRNA1	AATGGAGGTCACACCAGAG
gRNA2	GGAACTGAAAAGCCACCAT
cloning premiers of full length cDNA			[87]
NF-YA3- cDNA	ATGATGCCTGTGATTTTACGGGA	TCACCTTATGGTGGAAACAC
Vector construct			[204]
RR22-gRT+	AGAGGGATCAATTCCCCGTgttttagagctagaaat
RR22-OsU6aT-	ACGGGGAATTGATCCCTCTCggcagccaagccagca
U-F	CTCCGTTTTACCTGTGGAATCG
gR-R	CGGAGGAAAATTCCATCCAC
U-GAL	ACCGGTAAGGCGCGCCGTAGTGCTCGACTAGTATGGAATCGGCAGCAAAGG
Pgs-GAR	TAGCTCGAGAGGCGCGCCAATGATACCGACGCGTATCCATCCACTCCAAGCTCTTG
Target site sequencing
RR22-S	CTTGGGATTGCTCTGTTTCT	GTAATAGCCTGGTTGGTTGAT
Transgenic analysis
HPT	GCTCCATACAAGCCAACCACG	CCTGCCTGAAACCGAACTGC
CAS9	CGAGACGAACGGTGAGACTGGTG	GGTGCTTGTTGTAGGCGGAGAGG
Primers used			[151]
gRNA1	ATATATGGTCTCGATTGATACCGAAGGAGCCAGAGCGTT	TGATACCGAAGGAGCCAGAGCGTTTTAGAGCTAGAAATAGC
gRNA2	AACCAGATCGAAGGCGCTCCTAACAATCTCTTAGTCGACTCTAC	ATTATTGGTCTCGAAACCAGATCGAAGGCGCTCCTAAC
Crispr-CX	TTGGCGTAGGATTTTTGTCG	TCGTATCCCCACAGCAGTTG
List of sgRNAs designed to target 4CL and RVE7 genes in chickpea. A 20 bp sequence of crRNA/tracrRNA with PAM in red.			[25]
4-coumarate-CoA ligase-like 1 NW_004516753.1_162798-165892 Length 3094
4CLsgRNA1	TATGTCACCGTCTAGTTCATTGG
4CLsgRNA2	GTTTAGGTTACCGAACGAAGAGG
REVEILLE 7-like NW_004516329.1_420654-4253847
RVE7sgRNA1	GTGGAGGATTGAATGTAAGACGG
RVE7sgRNA2	AGTGTGCAGCTGATGTATCGAGG
Sequences of primer used for amplification of CRISPR target loci of 4CL and RVE7.
4CL Primer Set1	ACAATACCAATGAACTAGACGGTGA	TCCCTAACAAAATCCAACACATCT
4CL Primer Set2	ACAATACCAATGAACTAGACGGTG	TCCCTAACAAAATCCAACACATC
RVE7 Primer Set1	AACATGCTGCTGCTTGGTTG	GACGAAGAGAGGGACTAATTTCA
RVE7 Primer Set2	GGAAGCAGGTTTCATCCGTC	TGATGAAAGAAATTGATGCTCACTA
sgRNA sequence			[85]
CBF2	TCGCCGCCATAGCTCTCCG
Target sequences			[83]
DPA7	AGGCTCCTCATCCTCCGTCG(CGG)
SOD7	CGGAGATGACGTGGCGACGA(CGG)
Primers used to insert the target sequences into the pHEE401E vector
DT1-BsF (SOD7)	ATATATGGTCTCGATTGGGAGATGACGTGGCGACGAGTT
DTI-F0 (SOD7)	TGGGAGATGACGTGGCGACGAGTTTTAGAGCTAGAAATAGC
DT2-R0 (DPA4)	AACCGACGGAGGATGAGGAGCCCAATCTCTTAGTCGACTCTAC
DT2-BsR (DPA4)	ATTATTGGTCTCGAAACCGACGGAGGATGAGGAGCCC
Primers used for colony PCR and to sequence the CRISPR/Cas9 constructs generated
U626-IDF	TGTCCCAGGATTAGAATGATTAGGC
U629-IDR	AGCCCTCTTCTTTCGATCCATCAAC
Primers used to isolate the GmHsp90A2 promoter			[27]
ProGmHsp90A2t	GGTGTCTCTTAGGATCAGATGTG	TTGTTGCTGTAGAAGGTGTTGA
Primers used to construct vector for Crispr/Cas9 target and test
GmHsp90A2-SP	GGGTGGTCTTCTCAGTCCAT
GmHsp90A2-SP-test	TGGATTTATTAACCTGGCCTGT	CGTATTCATCCTTGGTGATCTCTT
For construct			[137]
GmLCLa1-pro	CGGGATCCATGTGTTATACAAGAGAAGTTGAACCG	GGGGTACCTACAGGACGTGAGCAGCTAG
Primers used			[112]
GmNAC06-Crispr	ATTGTACTCAGGGGGTTCAACTTC	AAACGAAGTTGAACCCCCTGAGTA
Primers used to construct vector for Crispr/Cas9 target and test			[111]
GmNAC8-KO-20bp	GGAGTGGTTCTCAGATAAGA
GmNAC8-KO-test	TCAAGCAGTGGTAGAAGAAGAGGA	CCATGTTTGGAAGGTGGCGTTT
Mutation detection			[139]
nptII-F	ATTACCTTATCCGCAACTTCTTTACC	AGCCCCTGATGCTCTTCGTC
sgRNA sequence			[150]
RGA1	GTGGATCGATTAGCTGAAGC
RGB1	GTGATGCAACTGTAAGGCTG
RGG1	GCAAGAGGCGCGCTTTCTCG
RGG2	GGCCGCGGCGGAATCATCTG
GS3	GCGGCGCCGCCCGACCCATG
GGC2	GGCCGCCGCGCTTTCGCTCG
DEP1	GCGCGAGATCACGTTCCTCA
PXLG1	GCCATCTCATCTGGATTAAG
PXLG2	GGCCTATGACCTACCTAGGG
PXLG3	GCATCCCGCTCGACCTGTCG
PXLG4	GAAGGCATCAAGGTTACCCA
Targeted HKT12 allele			[153]
UPHKT12	TTCACATGCTTTGACCCATAAA	CTCTTCCTATAAACGTGCACTCA
Sequencing	CAAAGATTATGAGCTAGGGAATGT
Primers used for potential off-target analysis in this study
ANT1po1	ACTACTCAGCAACCTTTCCTTG	GCGGCCTTGTAGGATCTTTAAT
ANT1po1-sF1	CATCCCAGTTCAGTCTCTCATC
ANT1po2-F1	CTCTTGAGCTACATGGGCATAG
ANT1po2-R1	GTTTCTCATCCTGTCCCTACAC
ANT1po2-sF1	TGTCTGATTATGTCGCTCCATTT
Coding sequences of GmMYB118			[104]
MYB118	ATGTCTCGCGCCTCCTC	AGCAACACTAATGATGCTTTCT
sgRNA sequence
sgRNA	GAACAGTATGATCTCACCGG
Generating sgRNA for POsRAV2 target			[175]
OsRAV2 KO	GGCATAATTAATGAAAAAAAAATG	AAACCATTTTTTTTTCATTAATTA
Screen mutation on POsRAV2 target
OsRAV2-gDNA	CGCTGAAAGACCAGGATG	TTGCTGGATGGTGATGTG
Primers for the construction of CRISPR/Cas9			[131]
sgRNA-1	GGGTTGACGAGACAAGAAGCAAATA	AAACTATTTGCTTCTTGTCTCGTCA
sgRNA-2	GGGTTGTCTCAGCTCATGTGTTCTC	AAACGAGAACACATGAGCTGAGACA
Mutate OsHB4 gene			[129]
OsHB4	TGTGTGACGGTCCGGACATACTGCC	AAACGGCAGTATGTCCGGACCGTCA
Detect the mutate OsHB4 gene
OsHB4-Crispr- Detect	TCTTGAGGTTGGATCGGGTGG	TCCGTGCTTTGTGAGTCTGTGC
sgRNA sequence			[171]
sgRNA-1	AATGGAGGTCACACCAGAG
sgRNA-2	GGAACTGAA AAGCCACCAT
Primers used			[188]
Target 1	GTGGCGATCAAGTGCAAGAA
Target 2	AATTCTTCGCCGGAGGGCTC
PRP1	GATCGTGCCAATGTCAGAGG	TTCTTGATGGGACCGCAGAT
Cas9	CTGACGCTAACCTCGACAAG	CCGATCTAGTAACATAGATGACACC
Primers used in this study			[107]
018	CACGAGGAGACACTGAGGGAG	TGTAGTAGCCGTGCGCCTTC
018-Oligo1	TGGCAGGCAGCCGGAGAAGCT
018-Oligo2	AAACAGCTTCTCCGGCTGCCT
TB-018	GTGTGTGCATTTATGCTGCTG	GCCATTGAAGCTCTTCCTG
Specific primers of the off-target loci in this study
OT2	GCTGATCCTAAGGACGAGTTC	CAACAGCTCGCTCCAATGG
OT5	CGAGTTCCTTTCCACGCTGC	CTCCTGACCCAGAAGAGCAAG
OT8	ATGGCCTCGATTAGAGATTTTG	AGCTGGGATTACTGCAAAGG
Target sequences			[118]
AITR3	GGGTAAACCGGGCCTACCGG(AGG)
AITR4	TGGTTAACGAGGCTTACCGG(AGG)
Primers used to insert the target sequences into the pHEE401E
AITR3-DT1-BsF,	ATATATGGTCTCGATTGGGTAAACCGGGCCTACCGGGTT
AITR3-DTI-F0	TGGGTAAACCGGGCCTACCGGGTTTTAGAGCTAGAAATAGC
AITR4-DT2-R0	AACCCGGTAAGCCTCGTTAACCCAATCTCTTAGTCGACTCTAC
AITR4-DT2-BsR	ATTATTGGTCTCGAAACCCGGTAAGCCTCGTTAACCC
Primers used			[114]
DCAS9	TCTTCTCACCAGGGAGCTGAGCA	CATATGCAGCAGCTATATGTGGA
OsNAC006-cq	ATGGTGAGCGGCCGGCAGAA	TCACACCTGAAATTTGTCGTGGTGGA
OsNAC006-RT	CGAGGAGGTTGGTATAAGTGGTGA	TATTTGATACAGGGTTCGTCGGC
OsNAC006-CX	CTGTCAAGAAGCATAGGCCACC	TGCTTCAAATGCTGCATCTCG
Primers used			[167]
OsPQT3-CRISPR-Cas9-G1	CTGAGTGGGCATTATGGCTG	CTCAGTTATCCACAACAATCCT
OsPQT3-CRISPR-Cas9-G2	CGGTTGTTGAGTGCATGTATC	GGCATGGTTTCTTCTACCCTA
Primers used			[88]
abh2_requencing1(-1102~28)	TTCTAGATCCACCTTTGCTTACCTA	AGACGGCGAAGAGCAACAGG
abh2_requencing2(-166~402)	CAATCTATAAATAGCTGCCACCT	GTAGTCGCCCTGCTGGAA
abh2_requencing3(323~1233)	ACCTCTTCAAGCCCACCTT	CTTGGACCGAGCGATCTC
abh2_requencing4(1075~1823)	CGGTCATCGTGAGTTGTC	AACGGCATGAACGTGTTG
abh2_requencing5(1581~2494)	CCAAGGGCTGGAAGGTGTT	TTCCTTGTGTTCTTCTCT
Oligo-(abh2-CRISPR)	GGCGGCGCCTTCTTGCCGCACGC	AAACGCGTGCGGCAAGAAGGCGC
Primers for cloning			[172]
SlTAF1-sgRNA1	TGTGGTCTCAATTGCCGATTGGAAATCCGAAAGGTTTTAGAGCTAGAAATAGCAAG	TGTGGTCTCAAGCGTAATGCCAACTTTGTAC
SlTAF1-sgRNA2	TGTGGTCTCAATTGACTACCGGCGCCACAACGGGTTTTAGAGCTAGAAATAGCAAG	TGTGGTCTCAAGCGTAATGCCAACTTTGTAC
Primers used			[193]
sgRNA	GGCAGGCGACGGCGTCGGCTACGG	AAACCCGTAGCCGACGCCGTCGCC
OsPPa6	TCCCACTTTCCAGTCTCC	GTTGCCCTTCTTGGTGTC
Cas9	AGAGGACTTCTACCCGTTCC	CCTTCTGTGTGGTCTGGTTC
Specific primers used for PCR amplification of genes sharing high identity with target sequences in both OsMPT3;1 and OsMPT3;2 genes.			[179]
OsMPT3;1	AGACGAAGCACACGATTCTGC	AAACAAGTGCATGAGGCGTGG
	AGATTCCAGGCACCAACAAC	TCACCAGATCTACGAAGGAGC
	GAGTACAAACTCGACTACCTCG	CGACTTATGCCAAGAGAGAAGG
	TCTACCTTCTTTCGCCATGC	ACCAGTCAGATTACCCAAAGC
	ATAGCTGGTGGTGTGTTTGC	AATAAGGCAGCCATGAGCAC
OsMPT3;2	GCTGCTCAAGCTCAACAAAGC	CACGACAGTTGCAATCCGAATC
	AGATTCCAGGCACCAACAAC	TCACCAGATCTACGAAGGAGC
	GAGTACAAACTCGACTACCTCG	CGACTTATGCCAAGAGAGAAGG
	GAGGAGATCAACGGGCTGAG	TTGGAGTCCAGGAATGTGGC
	GGACCGCGAGTATCATGAGG	TGGTCACCACAGAGCAACTC
	GGTCGGCAAGAACTCCATGA	AACGGAGACACCCCACATTC
	GCTCGCGATTCCCAACAATC	ACAGGGTTTGCTCCTCGAAC
	TGCAGTTGTGATCGGTCGAA	CTGCTCCTTGCTGCTCTCTT
	CAACGTGAGCAACATCACCG	TCCCAGATTACCCCTGTCGT
	GGCATCCTCTTTCTGGTGCT	ACGACGTAGTAGTCGGTGGA
	GGCCGAAACTACCCTGTCAA	TGGATCGATCAATGCCGAGG
	AAGATCCAAGACCGGATGGC	TCTCGTGCTCCATGTCGAAG
Primers used- CRISPR/Cas9 vector			[98]
U6-CBF1-5'U Target-S	gattgACATATCCGTTATCTCTCCTC
U6-CBF1-5'U Target-A	aaacGAGGAGAGATAACGGATATGTc
U6-CBF1-3'U Target-S	gattgATGTGGACAGATCATTACACG
U6-CBF1-3'U Target-A	aaacCGTGTAATGATCTGTCCACATc
U6-CBF2Target	gattgTCGCCGCCATAGCTCTCCG	aaacCGGAGAGCTATGGCGGCGAc
U3b-CBF2 Target	tcacgTCGCCGCCATAGCTCTCCG	aaacCGGAGAGCTATGGCGGCGAc
U3b-CBF3Target2	tcacgGGCTTGGAGACTCCGAATCC	aaacGGATTCGGAGTCTCCAAGCCc
Atchim-R-XmaI	TATCCCGGGGCCATTTGTCTGCAG
AtU6-F-KpnI	GCCGGTACCCATTCGGAGTTTTTGTATCTTGTTTC
Atchim-R-XhoI	TATCCCGGGCTCGAGCCATTTGTCTGCAGAATT
Atchim-R-EcoRI	CTAGAATTCGCCATTTGTCTGCAGAATTGG
AtU6-F-HindIII	GCCAAGCTTCATTCGGAGTTTTTGTATC
AtU3b-F-XhoI	TGGCTCGAGCCTGTGATGGATAACTG
Primers used			[178]
CRISPR/Cas9	Guide 1- GCCGAGTAGGCGCCGGAGGA
	Guide 2- GGTTATAGAGTCGCCGGATG
Construct a vector			[120]
OsABA8ox2	GGAGGAGAGATGTTGGACA
OsABA8ox2-CRIS	ggcaGGAGGAGAGATGTTGGACA	aaacTGTCCAACATCTCTCCTCC
For vector construction			[209]
ABAR1 C1	CAGCCATGAGGAAGTCAA	CTAGTCATTGCAGCTCCGA
ABARGFP 1	ATTCTAGATGAGGAAGTCAAGCAT C	ATGGATCCATTGCAGCTCCGAG
OsABAR1P	GTAAGCTTTGTCAATACTTAACAACCAAGC	GTCCATGGGGCTGTTCGCTCGATCTGCAGC
U23	GGCATGAGGAAGTCAAGCATCAA	aaacTTGATGCTTGACTTCCTCA
Primers used			[185]
PCR sequencing	TGTCGAGCGCGTCGTCCAT	TTACGCGGTGAGAAGCCGG
Target one for construction of vector OsARM1-Cas9			[125]
XS1767	GGCACGAGGTTTGGGAACACTACC
XS1768	AAACGGTAGTGTTCCCAAACCTCG
Target two for construction of vector OsARM1-Cas9
XS1769	GCCGACGCGGACTCCGACGCAAG
XS1770	AAACCTTGCGTCGGAGTCCGCGT
For identifying genome editing of target one of OsARM1-KO lines
M4T1	GCACAGACGAAGGTATGGCG	CATGCCACGCTCGATGAGGTC
For identifying genome editing of target two of OsARM1-KO lines
M4T2	CTGGCCCACATCACCTGTC	GTTGGCCTGTCGGATGAAG
CRISPR/cas9			[201]
miR535gRT1	CTCACCGTGACCGCCGCACGTTTTAGAGCTAGAAAT
OsU6aT1	GTGCGGCGGTCACGGTGAGCGGCAGCCAAGCCAGCA
miR535gRT2	GCACGCAGGTACGCCGCCGGTTTTAGAGCTAGAAAT
miR535OsU3T2	CGGCGGCGTACCTGCGTGCTGCCACGGATCATCTGC
sgRNA			[135]
gRNA1	GCGTGGGAGGAGGCCGAGTC
gRNA2	GCCGCACGCGCTGCCGCGGA
Plasmid Constructions and Mutation Detection
U3-NCED5-	GGCAGCGTGGGAGGAGGCCGAGTC	AAACGACTCGGCCTCCTCCCACGC
U3-NCED5-	GGCAGCCGCACGCGCTGCCGCGGA	AAACTCCGCGGCAGCGCGTGCGGC
NCED5-J-1	ACGCCGATGGCACCAAGTC	ACGGTGGCCTCCAGCCTCAT
NCED5-J	CTCCTCTTCTCCCGCCAACT	GCCGTTGAAGTAGACGAGGC
1301-NCED5	AACTGCAGGGCAGATCAATGTCGGTC	CATGCCATGGAGGAATTGGGCGTGAAGG
pHB-NCED5	AACTGCAGATGCCGACCACCTTCACG	GCTCTAGACTAGGCCTGCGTGGCGA
Hyg	ACGGTGTCGTCCATCACAGTTTGCC	TTCCGGAAGTGCTTGACATTGGGGA
Plasmid Constrcutions and Mutation Detection			[109]
U3-SAPK2	GGCATAGTTATGGAATATGCTGC	ATCAATACCTTATACGACGCAAA
SAPK2-u3	GGAAATGAAAGTGACCCAGCAG	TGCTCCCATCCAAGAGAGTATTTT
Promoter-SAPK2	ATAGTCGACAAGATCCTGGGATCAAAGAAAGCTTCG	ATAGGATCCCCCCACCTCCCACGACAACTCC
P30-SAPK2	ATAGGATCCATGGAGAGGTACGAGGTGATCAAGGACAT	ATATCTAGACAATGCGCACACGAAGTCGC
Primers used			[183]
target site 1	GTTCGGGGCGATGCAGGCG
target site 2	CACCACCACCACATGTACGA
PCR-target sites 1	AGCTCCACTTCGTTGGAAGCCA
PCR-target sites 2	GCGACACGCTGTAGCACGGT
Plasmid for transformation			[105]
GmMYB14-OX	ATGGGGAGAGCTCCATGCTG	CAAACAACAGAAGAACAACGAC
Identification
35S-F1/GmMYB14-R1	CATTTGGAGAGGACTCCGG	CAAACAACAGAAGAACAACGAC
Primers used			[113]
gRNA	AAGAGCTCTGGTGCAAGAAGGGG
Rice U6 promoter and 5′-region of gRNA	CCCAAGCTTAAGGAATCTTTAAACATACGA	CTTCTTGCACCAGAGCTCTTGCCACGGATCATCTGCA
Amplification gRNA	AAGAGCTCTGGTGCAAGAAGGTTTTAGAGCTAGAAATAGG	TGCTCTAGAAAAACAAAAAAGCACCGACTCGGTGC
PCR using primers recognizing	CCCAAGCTTAAGGAATCTTTAAACATACGA	TGCTCTAGAAAAACAAAAAAGCACCGACTCGGTGC
Detect mutagenesis			[176]
guides sg1, sg2, sg3 and sg4	TCCCTTTCTACTTCGATCTACCTC	CAGAGTCTTCAAGTTTTATAGTTGTGC
sgRNA1 fw	tgtggtctcaATTGTAATATTAGGAGAGTGTAGTAGG gttttagagctagaaatagcaag
sgRNA2 fw	tgtggtctcaATTG GTTGAAGTTCAAATACT TGG gttttagagctagaaatagcaag
sgRNA 3 rev	tgtggtctcaATTGGCTAAAAAGGTGGAAATTTGAGG gttttagagctagaaatagcaag
sgRNA 4 fw	tgtggtctcaATTGGTGGTTCAAAAAGCTAATGGGGG gttttagagctagaaatagcaag
sgRNA BsaI rev	TGTGGTCTCAAGCGTAATGCCAACTTTGTAC
Cas9_6 fw	ATCTCCCGAAGATAATGAGCAGAAG
Primers list used for construction of vector and genotyping of mutant plants			[136]
OsPYL9T	AGGTCGATCAGAAATCAATGG	CGGTACAAGCACTTCGTCC
gRT1:	GGCCTGACGGAGGAGGAGAgttttagagctagaaat
OsU6aT1:	TCTCCTCCTCCGTCAGGCCCggcagccaagccagca
gRT2:	TCCTCCGCCGTGTTCCCGTCgttttagagctagaaat
OsU6aT2:	GACGGGAACACGGCGGAGGACaacacaagcggcagc
U-F	CTCCGTTTTACCTGTGGAATCG
gR-R	CGGAGGAAAATTCCATCCAC
Pps-R	TTCAGAggtctcTACCGACTAGTATGGAATCGGCAGCAAAGG
Pgs-2	AGCGTGggtctcGtcagggTCCATCCACTCCAAGCTC
Pps-2	TTCAGAggtctcTctgacacTGGAATCGGCAGCAAAGG
Pgs-L	AGCGTGGGTCTCGTCTTCACTCCATCCACTCCAAGCTC
PB-R	GCGCGCGGTCTCTACCGACGCGTATCC
PB-L	GCGCGCgGTCTCGCTCGACTAGTATGG
HPT	GTGCTTGACATTGGGGAGTT	ATTTGTGTACGCCCGACAGT
Cas9	CTGACGCTAACCTCGACAAG	CCGATCTAGTAACATAGATGACACC
SP-L1	GCGGTGTCATCTATGTTACTAG
SP-R	GCCTATACCAAGTTATTGCA
Primers designed for off-target sites evaluation
POT1	CTGATGATGAGGGGTGTGTG	CCCTTGGACAACTCCTTGAA
POT2	CGGGATGTAGTCGGAGATGT	ACAGCCCAACTGAGAGGAGA
POT3	GCTGCCTACATCAACGACAA	CCCTTGGAACACTCCTTGAA
POT4	GCTTCGTCCTCAACCTCAAG	CGATGTACTGCAGGATGACC
POT5	CGTCGTCCTCAACCTCAAGT	CGATGTACTGCACGATGACC
POT6	CCTGCTCCTTCCACTGGTAT	GCCAGTCTCCCTCATCAACT
POT7	AGGAGATGGGTGTGGCTCTA	GCCTTCATCTTCTCCACCTG
POT8	GCTTCTGGAGGTTGAGCTTG	AACTACCGCTCCGTCACCT
POT9	CGAAGCACCTCCCTGAATAG	ATCAGGCTCAACCTCCAGAA
POT10	CGCCCTCATCTACCAACCTA	CTCTCCATCTTCGCTGTTCC
Primers used			[197]
PtoMYB170-T1	ATTGTATATTACTAAGCATGGACA	AAACTGTCCATGCTTAGTAATATA
PtoMYB170-T2	ATTGAAAGAGCTGCAGGTTAAGA	AAACTCTTAACCTGCAGCTCTTT
PtoMYB170-T3	GTCACAATTCTCAACTTCAGAGAG	AAACCTCTCTGAAGTTGAGAATTG
PtoMYB170/216-CAS-F	TTCCCCACTTCCTAGAATCC
PtoMYB170-CAS-R	GTTGCTGCCACCACTATTCC
PtoMYB216-CAS-R	CGGTGGAACATTTGAGCTTC
Primers used in this article			[203]
UF	CTCCGTTTTACCTGTGGAATCG
GR-R	CGGAGGAAAATTCCATCCAC
Off site 1	AAGTGGAACTGAGGGCCTTC	GCTTAATCATGTTGTTGAACAACG
Off site 2	ATGATTGACCTTTTGACTTTCAGTC	GGCGTGCAAGGAGCGCA
Off site 3	AAGGGATGAGGGATGTGAAATAGAC	GAAGGTAAGGTAAAGAGATAAGGTGTGGG
Off site 4	GCGAGCTGCTCCGCATTG	CCTCCCCTCCAGGTGCG
Off site 5	GGCATGACCTCCCCTCTTTTTTG	CGTGAAAATGATGTGGATGGTGATGA
Off site 6	TGCGCAACTCCGTGATCG	CGTAGTGCTCGACCCCCG
Off site 7	CAAAAGAGGCATTCGGTTTTG	CTCGTCGTCCTCCACCTCC
Off site 8	CCCTCGACACCCGACTCCCTCCAT	CGTGGTTGTTGTGTGCTTTTGTGGTG
Off site 9	ATGATCTCACGGTGGTTGACGGT	CATGACCCGATCGTCGCCCC
Off site 10	CCGGCGGGAGAAGGAATG	GGATGGATGGATGGACGG
Off site 11	TGGAGAAAGAGAGAGAGAGAGAGAGAGAGAGAGAG	CCATAGCAACAAAGCTCAGGCCCT
Off site 12	CAAACTTTACAAACGCGTATACAAAC	AATTGAGGGACCCAAAGTGAAC
Cas9	CTGACGCTAACCTCGACAAG	CCGATCTAGTAACATAGATGACACC
Vector construction			[102]
M3gRT1+	ACTCCCTTCGTAAGGGCGGGTTTTAGAGCTAGAAAT
M3AtU3dT1-	CCGCCCTTACGAAGGGAGTTGACCAATGGTGCTTTG
M3gRT2+	TGATTCCTCCGCCCTTACGAGTTTTAGAGCTAGAAAT
M3AtU3dT2-	TCGTAAGGGCGGAGGAATCATGACCAATGGTGCTTTG
U-F	CTCCGTTTTACCTGTGGAATCG
gR-R	CGGAGGAAAATTCCATCCAC
Pps-GGL	TTCAGAGGTCTCTCTCGACTAGTATGGAATCGGCAGCAAAGG
Pgs-GG2	AGCGTGGGTCTCGTCAGGGTCCATCCACTCCAAGCTC
Pps-GG2	TTCAGAGGTCTCTCTGACACTGGAATCGGCAGCAAAGG
Pgs-GGR	AGCGTGGGTCTCGACCGACGCGTATCCATCCACTCCAAGCTC
Detection of mutation
SlMAPK3-D	GATTAGTATTGGACTGAAATGAACC	CCAAACATCTATGGCAGCAGT
Primers used in potential off-target analysis
T1-O1	CTCAACCAAGCCTAAGTAAAG	CTCTCATCGGTATCCTCAAGT
T1-O2	TCCGACTGAAGAGAGCCT	CGGTTATGGGATGGAGTAT
T1-O3	TATCTATGAGGTGTGTTTTGAA	ACTAAGTGGGTGTGTAATGTC
T2-O1	CACTACAAGGTATTTTGAGCA	CCATGAAGAGATGAGGACT
T2-O2	GTGTTTTCAAAGGATAAGGC	CGAAGTCATTCCCTGTCT
T2-O3	TTGTGAGTTGGCAGGTTG	TCGGTATTCGGTACGTAA
Primers used for recombinant pYLCRISPR/Cas9 vector construction and mutant identification.			[78]
U-F	CTCCGTTTTACCTGTGGAATCG
gR-R	CGGAGGAAAATTCCATCCAC
C1gRT1+	CACGGCATCCGATATACAGGTTTTAGAGCTAGAAAT
C1AtU3bT1-	CTGTATATCGGATGCCGTGTGACCAATGTTGCTCC
C1gRT2+	GGCCGTCGAAATCTTCCGATGTTTTAGAGCTAGAAAT
C1AtU3dT2-	ATCGGAAGATTTCGACGGCCTGACCAATGGTGCTTTG
Mutation Detection
CBF1	TCATCGTCATCGTCGTTTTC	GCACATTGAGGTGGAGGTAG
CBF1 seq	TCATCGTCATCGTCGTTTTC
Primers used for off-target sites mutation analysis.
Target 1- OFF1	GGGGTTACTCTTCTCACACT	TCTACATCTACGCCCATATA
Seq	GGTGCTATCTGAATGCTGGAA
Target 1- OFF2	TGTTTTCTCACTCTTCTTTC	ACTTGTTTTGTTTATCGTAT
Seq	TCATTGTAGTCCAGGAGTTC
Target 1- OFF3	AAGCACTCCTTACAAAGAAT	TGAGGGTAGAAAAAGACACT
Seq	TCTCATTATCCCATCCACGTT
Target 2- OFF1	TAAAATAGCGGTCAAATGTA	GAGCAGCAACTGAAAGAGAA
Seq	ACACCATCAACTCTCTTCCTA
Target 2- OFF2	CTTGTATTTTCCTCCTCTTT	TATTCTATAACTTCATGGTT
Seq	TTACGGAGGCTACATAATGG
Target 2- OFF3	AGTTGTCTGACTTGTCCTTC	TGTTAGTTTTGAGATTTGGT
Seq	AACGAGTTGATAGCAAGTGT
Vector construction			[173]
SERK2-FLAG	ACGGGGGACTCTAGAATGGCGGAGGCGCGGCTGCT	TGTAGTCCATGTCGACCCTCGGGCCGGACAGCTCCA
SERK2-GFP	GGGTACCCGGGGATCCATGGCGGAGGCGCGGCTGCT	TGGTACTAGTGTCGACCCTCGGGCCGGACAGCTCCA
nLUC-SERK2	TCGGTACCCGGGATCCATGGCGGAGGCGCGGCTGCT	ACGAGATCTGGTCGACCCTCGGGCCGGACAGCTCCA
cLUC-BRI1	GTCCCGGGGCGGTACCATGGATTCCTTGTGGGCAGC	TCCATTTGTTGGATCCCTAATCCTTCTCCTCCTTGG
Primers used in this study			[159]
OsRR9_CRISPR_PF_-66F	CTCCTTGTAGTCTCTTCTGTTCTTTCAG
OsRR9.10-15R	CATGGAACGGAGCCTCTATAGCC
OsRR10_CRISPR_-75F	GCTTTCTCCTTGTAGCCTCTTCC
Making BnaC5.DA1 CRISPR construct			[196]
BnC5.DA1-DT1-BsF	ATATATGGTCTCGATTGGATGGACGGAAACTTTGCCGTT
BnC5.DA1-DT1-F0	TGGATGGACGGAAACTTTGCCGTTTTAGAGCTAGAAATAGC
BnC5.DA1-DT2-R0	AACGCACAAATCCTAAGGTGTTCAATCTCTTAGTCGACTCTAC
BnC5.DA1-DT2-BsR	ATTATTGGTCTCGAAACGCACAAATCCTAAGGTGTTCAA
BnA6.DA1-DT1-BsF	ATATATGGTCTCGATTGATGTGCAGCCACGCAATACGTT
BnA6.DA1-DT1-F0	TGATGTGCAGCCACGCAATACGTTTTAGAGCTAGAAATAGC
BnA6.DA1-DT2-R0	AACACCCATAGTAACCTCTCTTCAATCTCTTAGTCGACTCTAC
BnA6.DA1-DT2-BsR	ATTATTGGTCTCGAAACACCCATAGTAACCTCTCTTCAA
BnA2.DA2-DT1-BsF	ATATATGGTCTCGATTGGGAGCTAAGTACGTAGACTGTT
BnA2.DA2-DT1-F0	TGGGAGCTAAGTACGTAGACTGTTTTAGAGCTAGAAATAGC
BnA2.DA2-DT2-R0	AACGCAATGCCGTCGTCTTGTGCAATCTCTTAGTCGACTCTAC
BnA2.DA2-DT2-BsR	ATTATTGGTCTCGAAACGCAATGCCGTCGTCTTGTGCAA
BnC7.RGA-DT1-BsF	ATATATGGTCTCGATTGCCCTGCTGAGCTCTACTCTGTT
BnC7.RGA-DT1-F0	TGCCCTGCTGAGCTCTACTCTGTTTTAGAGCTAGAAATAGC
BnC7.RGA-DT2-R0	AACCAGCCATCTCCGACGACCTCAATCTCTTAGTCGACTCTAC
BnC7.RGA-DT2-BsR	ATTATTGGTCTCGAAACCAGCCATCTCCGACGACCTCAA
BnA9.RGA-DT1-BsF	ATATATGGTCTCGATTGAGGTCGTCCGAGATGGCCGGTT
BnA9.RGA-DT1-F0	TGAGGTCGTCCGAGATGGCCGGTTTTAGAGCTAGAAATAGC
BnA9.RGA-DT2-R0	AACCGAGTAGAGCTCCGACGGGCAATCTCTTAGTCGACTCTAC
BnA9.RGA-DT2-BsR	ATTATTGGTCTCGAAACCGAGTAGAGCTCCGACGGGCAA
BnC9.RGA-DT1-BsF	ATATATGGTCTCGATTGCCCGTCGGAGCTTTACTCGGTT
BnC9.RGA-DT1-F0	TGCCCGTCGGAGCTTTACTCGGTTTTAGAGCTAGAAATAGC
BnC9.RGA-DT2-R0	AACTCTCTGACGACCTCACCTTCAATCTCTTAGTCGACTCTAC
BnC9.RGA-DT2-BsR	ATTATTGGTCTCGAAACTCTCTGACGACCTCACCTTCAA
BnA6.RGA-DT1-BsF	ATATATGGTCTCGATTGCCCCGCTGAGCTTTACTCGGTT
BnA6.RGA-DT1-F0	TGCCCCGCTGAGCTTTACTCGGTTTTAGAGCTAGAAATAGC
BnA6.RGA-DT2-R0	AACTCTCCGAAGACCTAACCTTCAATCTCTTAGTCGACTCTAC
BnA6.RGA-DT2-BsR	ATTATTGGTCTCGAAACTCTCCGAAGACCTAACCTTCA
Making RGA homolog CRISPR construct
BnRGA-DT1-BsF	ATATATGGTCTCGATTGGTGAGCGAACTTGAGGTAAGTT
BnRGA-DT1-F0	TGGTGAGCGAACTTGAGGTAAGTTTTAGAGCTAGAAATAGC
BnRGA-DT2-R0	AACTGAAAATCACCGGTTTAATCAATCTCTTAGTCGACTCTAC
BnRGA-DT2-BsR	ATTATTGGTCTCGAAACTGAAAATCACCGGTTTAATCAA
BnDA2-DT1-BsF	ATATATGGTCTCGATTGAGTAACTGTCGCAGTTGCCGTT
BnDA2-DT1-F0	TGAGTAACTGTCGCAGTTGCCGTTTTAGAGCTAGAAATAGC
BnDA2-DT2-R0	AACGTACAAATGCTTTTCATGCCAATCTCTTAGTCGACTCTAC
BnDA2-DT2-BsR	ATTATTGGTCTCGAAACGTACAAATGCTTTTCATGCCAA
BnFUL-DT1-BsF	ATATATGGTCTCGATTGTATTCGAAGAGTTTGCCTTGTT
BnFUL-DT1-F0	TGTATTCGAAGAGTTTGCCTTGTTTTAGAGCTAGAAATAGC
BnFUL-DT2-R0	AACCTTCAGCTGAACCCTACCCCAATCTCTTAGTCGACTCTAC
BnFUL-DT2-BsR	ATTATTGGTCTCGAAACCTTCAGCTGAACCCTACCCCAA
Checking BnRGA gene editing for A9
BnA9.RGA-H-F	GGCCTCGCAGCTGAGTCAACTCG
BnC9.RGA-H-F	ACAACTACTGAGTCAACTCGGTCCATGGTCC
Checking BnRGA gene editing for C7
BnC7.RGA-H-F	AATCAGATTCTTCCTTCCCCGG
Checking BnRGA gene editing for A6
BnA6.RGA-H-F	CAACGACCGGATCTAACGCTTTG
Checking BnRGA gene editing
BnRGA-H-R	GATTGCAAATCTGTTTCCCTAA
Checking BnaA9.RGA gene editing
BnA9.RGA-S	TCCAAGATCAGAGCCCAAA	GAGGCCTACAGACCGAGTT
Checking BnaC9.RGA gene editing
BnC9.RGA-S	GAAAGCAAACCCTAGATCCAAGATC	GGACCGAGTTGACTCAGTAGTTGT
Checking BnaA6.RGA gene editing
BnA6.RGA-S	TCGCAGTGAAAAACAAAGCAATCC	GGTTCAAAGCGTTAGATCCGGTCG
Checking BnaC7.RGA gene editing
BnC7.RGA-S	TGAAGTGGTAGTCGCAGTGAA	TCTGATTCACACCACTAGACCCGG
Checking BnFUL gene editing for A9
BnFUL-A9	AGGGTTGTCATTTCTCTCTCATGTTCTTGAAGA	GTATATGATCGTACAAACAAATATATGTACACTTTA
Checking BnFUL gene editing for C2
BnFUL-C2	TTCTCTCTCTTGTTCTTGAGGTTTT	CTTCACCCTAATAACCTCAATTAATC
Checking BnFUL gene editing for C7
BnFUL-C7	AAGGTTGTCGTTTCTCTCTCTTTTTCTTGAGCTTTT	CAAGCAACACATATATAAACATACAAAAGCGCATTT
Checking BnaC5.DA1 gene editing
BnC5.DA1	ATACACCGCGTCAGAAGCA	GAATCTGTCACAACAAATTTACATTCGA
BnC5.DA1	TCGAATGTAAATTTGTTGTGACAGATTC	TGTGTTTTTCTTTTTGCTACTCACA
Checking BnaA6.DA1 gene editing
BnA6.DA1- 1	CAGAGATCCTACATTGAACTATGAGCAG	TGGCTTCGTTGAGTGCTTGC
BnA6.DA1-2	CTCACCAACAACGTGTCACTAC	GTAGTGACACGTTGTTGGTGAG
Checking BnaDA2 gene editing for A2
BnA2.DA2-H-1	CCAGCAATGCCGTCGTCTTGTG	GAAGCTTTTGAACACAACCCAACAATTTTC
BnA2.DA2-H-2	GCAATCTCATTCATTGTAGATCTAACTCTG	CATCAACCTTGACTGAGTAAAGGTAACA
Checking BnaDA2 gene editing for C6
BnC6.DA2-H-1	CATCATCTGGTGGACTTGCT	CTTGTCTATGACCAAACAAAAACACAC
BnC6.DA2-H-2	TTCTAGTGTCATTGTTGTGGACCTAAC	GAGCCTAACTAGCGTTTCTTGAAAC
Checking BnaA2.DA2 gene editing
BnA2.DA2-S-1	TGTCTTTCTACTTGGCTGC	GGAGAATTGATATTTTTTTTCATTTCATAAGAGGTA
BnA2.DA2-S-2	GAGGTGATTCAGTATTGGACTT	TCATGTACGAGCTTACATAGCT
Checking BnRGA off-target
BnA6/C7-OFF-F	ATGATGATGCTGAAGGAAGAAGA
BnA6/C7-OFF-C9R	TCCCTCTCGGAAAATCTCTACATCT
BnA6/C7-OFF-C7R	TCTCGGCAGATCCGGTAAAA
BnA9.RGA-S	TCCAAGATCAGAGCCCAAA	GAGGCCTACAGACCGAGTT
BnC9.RGA-S	GAAAGCAAACCCTAGATCCAAGATC	GGACCGAGTTGACTCAGTAGTTGT
BnA6.RGA-S	TCGCAGTGAAAAACAAAGCAATCC	GGTTCAAAGCGTTAGATCCGGTCG
BnC7.RGA-S-F	TGAAGTGGTAGTCGCAGTGAA	TCTGATTCACACCACTAGACCCGG
Checking the positive transgenic lines
Cas9-570	AGACCGTGAAGGTTGTGGAC	TAGTGATCTGCCGTGTCTCG
CRISPR construct			[184]
SlTLFP8	ATATATGGTCTCGATTGATCTTGGATAACGGGAGGCGTT	ATTATTGGTCTCGAAACGGTCGTAAGCATGTCGTAGCAA
	TGATCTTGGATAACGGGAGGCGTTTTAGAGCTAGAAATAGC	AACGGTCGTAAGCATGTCGTAGCAATCTCTTAGTCGACTCTAC
PCR assay of CRISPR plants
SlTLFP8	ATGTCGTTCCGCAGTATAGTTCG	TATCCAACTCTAACGGTCAAG
sgRNA			[194]
OsNAC041-sgRNA01	GTGTGCGTAGGGAGACAGGCAGTGC	AAACGCACTGCCTGTCTCCCTACGC
For screening Cas-9 lines			[96]
Cas9-79B2	CAGAAATGGGTGGTTTGAAGTTTC	AAGACTTGTAGTGACTCTTTCCAAT
Cas9-79B2/3	CAGAAATGGGTGGTTTGAAGTTTC	GTTTCCTTCGATTTCTCTGGCTG
CRISPR-sgRNA			[200]
CRISPR-sgRNA	AAACGATCACGATCAAGTACATGA
Transgenic plant DNA identification
CRISPR-DNA-LP	CCAACCAGCACGTTTTCTCCTCAC
CRISPR-DNA-RP	GTCGGGGTCAAATTCAGTTAGACCC
Primers used for genotyping and the generation of various constructs			[192]
hda19-3	TTATTTCTATGACCCTGAGGTC	AGTCATAACCCTGTCAGTAGC
SALK left boarder	GGATTTTGCCGATTTCGGAAC
hda15-1	GGTAACAATGGTTGTAGAAACTATC	CGACTTCAATGAGACCAGTGTC
hda14	TCTCGAGATGAATGAGCTCAC	CACTGAATCAACTAAAGCCATTC
hda5-3	AGGTATGTGTTGGCTCAATGG	CTTGTCTATGTAAGCCTCAGC
FLAG left boader	TAGACAACCCTCAACTGGAAAC
(hda19-5 /hda19-6 )F	AAGCTTGACAGAGCCACCAAC
(hda19-5 /hda19-6 )F	GCGTGCAGAGGTAATGGATAC
hda18-3	TGACCCTTCAGTTTCTCTCAC	ACTACCACCAAGAACCACAC
sgRNA for HDA18	ATTGACACGACACACCTAACGGTA
sgRNA for HDA18	AAACTACCGTTAGGTGTGTCGTGT
sgRNA for HDA19	ATTGTAGTAGTAATTGCCGACCTC
sgRNA for HDA19	AAACGAGGTCGGCAATTACTACTA
Primers used			[177]
CRISPR- CPK28	GATTGCACGGCGGCGGTATTTGTGG	AACCCACAAATACCGCCGCCGTGC
CRISPR- APX2	GATTgTCACAAACACGTCCCTCAAG	AAACCTTGAGGGACGTGTTTGTGAC
Primers used in CRISPR/Cas9 cloning			[190]
SAUR41-g1(gRNA1)	GGTCTCTATTGTCCTCCTTCCGCAACCGTCGGTTTTAGAGCTAGAAATAGC	CTTCCCCTTAGGATCCAAAT
SAUR41-g2	GGTCTCTATTGGTAGACAGGTACGTGACCAGGTTTTAGAGCTAGAAATAGC	CTTCCCCTTAGGATCCAAAT
SAUR41-g3	GGTCTCTATTGGAATACGGTTACGCTCAGAAGTTTTAGAGCTAGAAATAGC	CTTCCCCTTAGGATCCAAAT
SAUR71-g1	GGTCTCTATTGGAAGGAGAAACACAAATCTTGTTTTAGAGCTAGAAATAGC	CTTCCCCTTAGGATCCAAAT
SAUR71-g2	GGTCTCTATTGGGGCACGTGCCTGTTTACGTGTTTTAGAGCTAGAAATAGC	CTTCCCCTTAGGATCCAAAT
SAUR71-g3	GGTCTCTATTGGGAGCGGTTCGTGGTGAATGGTTTTAGAGCTAGAAATAGC	CTTCCCCTTAGGATCCAAAT
SAUR72-g1	GGTCTCTATTGGGACACGTACCGGTCTACGTGTTTTAGAGCTAGAAATAGC	CTTCCCCTTAGGATCCAAAT
SAUR72-g2	GGTCTCTATTGGAGTATGGTTACGAGCAAAAGTTTTAGAGCTAGAAATAGC	CTTCCCCTTAGGATCCAAAT
SAUR72-g3	GGTCTCTATTGGTTCAGGATCTAATCGGTGAGTTTTAGAGCTAGAAATAGC	CTTCCCCTTAGGATCCAAAT
SAUR40-g1	GGTCTCTATTGGTACTCCTCTTCAGTTTTCTGTTTTAGAGCTAGAAATAGC	CTTCCCCTTAGGATCCAAAT
SAUR40-g2	GGTCTCTATTGGGTCACGTTCCCGTCAACGTGTTTTAGAGCTAGAAATAGC	CTTCCCCTTAGGATCCAAAT
SAUR40-g3	GGTCTCTATTGGTTGTAGAGTCTCTCCGATCGTTTTAGAGCTAGAAATAGC	CTTCCCCTTAGGATCCAAAT
U6-26	CACCCTTTTTTTCTTCTTCTTCGTTCATACAG	CTCGGTCTCTAATCACTACTTCGACTCT
G1-BsaI	CCGGTCTCTCTCACCTTTAAC	GGTCTCTCTGGAAAAAAAG
G2-BsaI	CCGGTCTCACCAGTTTAAC	GGTCTCTCATGAAAAAAAG
G3-BsaI	CCGGTCTCACATGTTTAAC	GGTCTCTCCTTAAAAAAAG
Primers for detection of CRISPR/Cas9-induced mutations
SAUR41-mut	TATCGGGCTGTTGTACCTGG	ATCACCGGACCCTTCAAACC
SAUR71-mut	ACTACTCGGCTCTTTAGAGGTTCTT	ACATCTTGCGGCGGTTTCTCCAAAC
SAUR72-mut	CTACTTTATCAAATACACATTCCCC	TCGACACGACGACGAAGTATGATGA
SAUR40-mut	CTTAATATACACATTTCTGATAAGC	AATAACTTGTATTTTGTCACTTCAA
Plasmid Constrcutions and Mutation Detection			[110]
U3-SAPK1	ggcaatggaatatgctgctggtgg	ccaccagcagcatattccatcaaa
SAPK1-u3	TTGAATACAACAAGTTGGCCCA	GTGTGACACTGCCATCCAAGAG
Promoter-SAPK1	TAAAGCTTTGTTAGGAATTTTTACGATTGGCCTTGC	ATAGGATCCATCCCCTCAACGACCTCGCTCC
P30-SAPK1	ATAGAGCTCATGGAGCGGTACGAGGTGATGAGGG	ATAGGATCCCAAGGCGCACACGAAGTCCCC
P1301-SAPK1	ATAGGATCCATGGAGCGGTACGAGGTGATGAGGG	ATAGGTACCTCACAAGGCGCACACGAAGTCCCC
U3-SAPK2	GGCATAGTTATGGAATATGCTGC	ATCAATACCTTATACGACGCAAA
SAPK2-u3	GGAAATGAAAGTGACCCAGCAG	TGCTCCCATCCAAGAGAGTATTTT
Promoter-SAPK2	ATAGTCGACAAGATCCTGGGATCAAAGAAAGCTTCG	ATAGGATCCCCCCACCTCCCACGACAACTCC
P30-SAPK2	ATAGGATCCATGGAGAGGTACGAGGTGATCAAGGACAT	ATATCTAGACAATGCGCACACGAAGTCGC
P1301-SAPK2	ATAGGATCCATGGAGAGGTACGAGGTGATCAAGGACAT	ATAGGTACCTCACAATGCGCACACGAAGTCGC
Primers used			[170]
Target sequence	TCAAGTGATGATGAGAGTGA
PCR	GTTACTAGATCGGGCCCAGGAATCTTTAAACATACGAACAGATCACT	AGCTTGCATGCCTGCAGGGTAAAACGGAGGAAAATTCCATC
Generating sgRNA for OsGTγ-2 target			[187]
OsGTγ-2 KO FP	GGCAATTACTGCAGTATCCTACAC	AAACGTGTAGGATACTGCAGTAAT
Primers used			[178]
RBOHD	TTCGGACGCAGATGGAAGAA	TTAGAACTCGGCTGTCGCTC
Plasmid construction			[195]
OsSAPK8-KO	AGATGATCCGTGGCACGATAACAGTACCTTATAGTTTTAGAGCTATGC	GCATAGCTCTAAAACTATAAGGTACTGTTATCGTGCCACGGATCATCT
OsDREB1A-KO	AGATGATCCGTGGCATCAGGGAGACGAGGCACCGTTTTAGAGCTATGC	GCATAGCTCTAAAACGGTGCCTCGTCTCCCTGATGCCACGGATCATCT
Site-directed mutagenesis
OsCNGC9-S645A	CCGGTGGGAAGCATACTCATGGTGG	CCACCATGAGTATGCTTCCCACCGG
OsCNGC9-S645D	CGGTGGGAAGACTACTCATGGTG	CACCATGAGTAGTCTTCCCACCG
Transgenic construct			[174]
KO-GSA1-1	GGCAGGCCATGTCATGCCTCTGA	AAACTCAGAGGCATGACATGGCC
KO-GSA1-2	GCCGCTCGTCGGCCTCGGCTTCG	AAACCGAAGCCGAGGCCGACGAG
sgRNA			[198]
C1	CCTCGTGGCTCGTGGCACGG
C2	CGCCAAACAGATCCTCGAGA
Primers for CRISPR/Cas9 construct
DT1-BsF	ATATATggtctcGATTGGTCGATATTATACGCGTTGGTGGG TT
DT1-F0	TGGTCGATATTATACGCGTTGGTGGGTTTTAGAGCTAGAAATAGC
Primers used			[90]
CRISPR160	CCCTCATCAGTGGCAGCTA	GCTGGGGATTTGTGACATCT
CRISPR target construction			[97]
C1-pHSE	ATTGCAAACAAGAAAACCAGGATT	AAACAATCCTGGTTTTCTTGTTTG
C1/2-1-pHSE	ATTGAGCTGCCATCTCAGCGGTT	AAACAACCGCTGAGATGGCAGCT
C1/2-2-pHSE-BsF	ATATATGGTCTCGATTGGAGTTCGTCAAAGAAACTCGTT
C1/2-2-pHSE-F0	TGGAGTTCGTCAAAGAAACTCGTTTTAGAGCTAGAAATAGC
C1/2-2-pHSE-R0	AACCTGAGATGGCAGCTCGTGCCAATCTCTTAGTCGACTCTAC
C1/2-2-pHSE-BsR	ATTATTGGTCTCGAAACCTGAGATGGCAGCTCGTGCC
CBF1/2 mutation identification
CBF1	CCAAGACAGATATACTATCT	AGGAACTAGAATATTTTCAA
CBF2	CTCTACTCTCATAAACCTTA	TATATTCTGCACTCAAAAAC
Primers used			[126]
OsPT4-spcer-F	AGCCGGGGCTCTTGGACGCCGTTTTAGAGCTATGCTGAAA
spacer-sgRNA	AAAAAGCAGGCTTAAAAAAAAAGCACCGACTCG
OsPT4-spcer-F	GGCGTCCAAGAGCCCCGGCTTGCCACGGATCATCTGCAC
Pu3-spacer-F	AGAAAGCTGGGTAAAGGGATCTTTAAACATACGAAC
