# Supplementary material for: Gene Editing for Plant Resistance to Abiotic Factors: A Systematic Review
Source: Plants (Basel). 2023 Jan 9;12(2):305. doi: 10.3390/plants12020305 (PMC9860801; doi:10.3390/plants12020305)
Supplement: Supplementary file 1 [file plants-12-00305-s001.zip › Table S3.xlsx]

## Sheet: Planilha1
Table S3: Analyses, online prediction tools and methods to predict possible off-targets used in CRISPR studies associated with abiotic stress tolerance in plants in the last seven years.
Off-target' Analysis			Reference
Yes/No*	Prediction Tool	Method
Yes	NCBI blast ( https://blast.ncbi.nlm.nih.gov/Blast.cgi ) e CRISPR GE ( http://skl.scau.edu.cn/ )	PCR and sequencing	[132]
Yes	CRISPR-P (http://crispr.hzau.edu.cn/CRISPR/)	PCR and sequencing	[82]
No	_	qRT-PCR and sequencing	[79]
No	_	PCR and sequencing	[202]
No	_	Sequencing	[92]
No	_	PCR	[186]
No	_	PCR	[187]
No	Uniprot ( http://www.uniprot.org/ ) e CRISPR-P 1.0 (http://crispr.hzau.edu.cn/CRISPR/)	PCR	[181]
No	_	PCR	[208]
No	_	qRT-PCR and sequencing	[86]
No	_	PCR and Sanger sequencing	[141]
No	_	PCR and sequencing	[26]
No	Algoritmo CasOT ( http://focas.ayanel.com/ )	PCR	[134]
No	_	PCR	[193]
No	CRISPR-P	_	[142]
No	Cas-OFFinder ( http://www.rgenome.net/cas-offinder/ )	PCR and sequencing	[121]
No	_	Sanger sequencing	[161]
No	_	PCR and Sanger sequencing	[206]
Yes	Cas-OFFinder ( http://www.rgenome.net/cas-offinder/ )	PCR and Sanger sequencing	[23]
No	Cas-OFFinder ( http://www.rgenome.net/cas-offinder/ )	PCR and sequencing	[22]
Yes	Análise de blast; CRISPR-GA; Cas analyzer	Sanger sequencing	[13]
Yes	CRISPR-GE	PCR and Sanger sequencing	[24]
No	_	PCR and sequencing	[191]
Yes	CRISPR-GE ( http://skl.scau.edu.cn/ )	PCR and Sanger sequencing	[78]
No	CRISPR-P ( http: //crispr.hzau .edu.cn / CRISPR / )	PCR and sequencing	[89]
No	_	PCR and sequencing	[140]
No	CRISPR-PLANT ( https://www.genome.arizona.edu/crispr2/ )	PCR, RFLP and sequencing	[128]
Yes	CRISPR-PLANT ( https://www.genome.arizona.edu/crispr2/ )	Restriction enzyme digestion and sequencing	[182]
No	CRISPR-PLANT ( http://www.genome.arizona.edu/crispr/CRISPRsearch.html )	qRT-PCR	[160]
No	CRISPR-P ( http://cbi.hzau.edu.cn/cgi-bin/CRISPR )	PCR and Sanger sequencing	[116]
No	CRISPR-PLANT ( http://www.genome.arizona.edu/crispr/CRISPRsearch.html )	PCR	[87]
Yes	_	Sequencing	[130]
No	BLAST ( http://blast.ncbi.nlm.nih.gov/Blast.cgi)	PCR and Sanger sequencing	[204]
No	CRISPR PLANT baseado na web ( http://www.genome.arizona.edu/crispr/CRISPRsearch.html )	PCR	[151]
No	Inference of CRISPR Edits (ICE) e CHOPCHOP	PCR and Sanger sequencing	[25]
No	_	PCR	[146]
No	_	Sequencing	[85]
No	Cas-OFFinder ( http://www.rgenome.net/cas-offinder/ )	PCR	[95]
No	_	PCR and sequencing	[27]
No	_	PCR	[137]
No	_	PCR and sequencing	[112]
No	CRISPR-P	PCR and sequencing	[111]
No	targetDesign (http : //skl.scau.edu.cn/targetdesign/)	Sequencing	[139]
No	_	PCR and sequencing	[150]
Yes	_	PCR and sequencing	[153]
No	CRISPR-P 2.0 ( http://crispr.hzau.edu.cn)	PCR and sequencing	[104]
No	_	PCR and Sanger sequencing	[175]
No	CHOPCHOP ( http://chopchop.cbu.uib.no )	PCR	[127]
No	CRISPR-P ( http://crispr.hzau.edu.cn/ )	PCR and T7E1 assay (E001L, ViewSolid, Beijing, China)	[131]
No	_	PCR and sequencing	[129]
Yes	Rice Data ( http://www.ricedata.cn/gene/index.htm ); CRISPR-GE ( http://skl.scau.edu.cn/home/ ); BLAST ( http://blast.ncbi.nlm.nih.gov/Blast.cgi )	PCR and sequencing	[188]
No	_	qRT-PCR	[103]
Yes	BLASTN	PCR and Sanger sequencing	[107]
No	Cas-OFFinder ( www.rgenome.net/cas-offinder/ )	PCR and sequencing	[118]
Yes	CRISPR-P ( http://crispr.hzau.edu.cn/CRISPR2 )	PCR and Sanger sequencing	[114]
No	_	Sequencing	[167]
No	_	PCR and sequencing	[88]
No	CRISPR-P (http://cbi.hzau.edu.cn /cgi-bin/CRISPR)	PCR and sequencing	[172]
No	Cas-OFFinder ( www.rgenome.net/cas-offinder/ )	PCR and sequencing	[193]
No	CRISPR direct (http://crispr.dbcls.jp/ )	NCBI-Blast-Primer Blast (the method of designing primers), PCR and sequencing	[179]
No	_	PCR and Sanger sequencing	[98]
No	CRISPR-P ( http://cbi.hzau.edu.cn/crispr )	PCR	[180]
No	E -CRISP ( http://www.e-crisp.org/E-CRISP/designcrispr.html )	PCR and sequencing	[120]
No	_	Sequencing	[209]
No	CRISPR-P 2.0 (http://cbi.hzau.edu.cn/cgi-bin/CRISPR )	PCR and sequencing	[185]
No	_	PCR and sequencing	[125]
No	_	Sequencing	[168]
No	_	Sequencing	[201]
No	_	Sequencing	[115]
No	_	PCR	[135]
No	_	PCR	[158]
No	_	PCR	[109]
No	CRISPR-P 2.0 (http://cbi.hzau.edu.cn/cgi-bin/CRISPR )	PCR and sequencing	[183]
No	CRISPR-P 2.0 (http://cbi.hzau.edu.cn/cgi-bin/CRISPR )	PCR and sequencing	[105]
No	CRISPRdirect (https://crispr.dbcls.jp/)	Sequencing	[113]
No	_	PCR and sequencing	[176]
Yes	CRISPR-GE ( http://skl.scau.edu.cn/ )	PCR and sequencing	[136]
No	ZiFiT Targeter ( http://zifit.partners.org ; Versão 4.2)	PCR and sequencing	[197]
Yes	CRISPR-P (http://crispr.hzau.edu.cn/CRISPR/)	PCR and sequencing	[203]
Yes	CRISPR-P (http://cbi.hzau.edu.cn/cgi-bin/CRISPR)	PCR and sequencing	[102]
Yes	CRISPR-P ( http://cbi.hzau.edu.cn/cgi-bin/CRISPR )	PCR and sequencing	[99]
No	_	Sequencing	[173]
No	_	PCR and sequencing	[159]
No	CRISPR-PLANT (https://www.genome.arizona.edu)	_	[184]
No	_	PCR and Sanger sequencing	[119]
Yes	_	Single-stranded conformation polymorphism (SSCP) and Sanger sequencing	[194]
Yes	CRISPR-P ( http://cbi.hzau.edu.cn/CRISPR/ )	PCR and Sanger sequencing	[205]
No	CRISPR Primer Designer ( http://ship.plantsignal.cn/CRISPR/crispr_primer_designer.html ).	PCR and sequencing	[200]
No	CRISPR-P ( http://cbi.hzau.edu.cn/CRISPR/ )	PCR	[192]
No	CRISPR-P ( http://cbi.hzau.edu.cn/CRISPR/ )	Sanger sequencing and Western blot	[207]
No	_	PCR and sequencing	[149]
No	CRISPR-P ( http://cbi.hzau.edu.cn/CRISPR/ )	PCR and Sanger sequencing	[177]
Yes	CRISPR-GE (Genome Editing) (http://skl.scau.edu.cn/)	Sequencing	[108]
Yes	ZIFIT Target Versão 4.2 ( http://zifit.partners.org/ZiFiT/Introduction.aspx )	Sequencing	[190]
No	_	PCR	[110]
No	_	Sequencing	[170]
No	_	PCR and sequencing	[187]
No	_	PCR and sequencing	[178]
No	_	Sequencing	[195]
No	targetDesign ( http://skl.scau.edu.cn/targetdesign/ )	PCR	[24]
Yes	_	Sequencing	[174]
No	_	Sequencing	[198]
No	_	PCR and sequencing	[90]
No	_	PCR and sequencing	[97]
No	_	PCR	[189]
No	NEBcutter V2.0 (http://tools.neb.com/NEBcutter2/)	Sequencing	[126]
*Yes No: Means whether off-target targets were detected using analysis.
